# Supplementary material for: Investigating CHRNA5, CHRNA3, and CHRNB4 variants in the genetic landscape of substance use disorder in Jordan
Source: BMC Psychiatry. 2024 Jun 11;24:436. doi: 10.1186/s12888-024-05898-7 (PMC11167846; doi:10.1186/s12888-024-05898-7)
Supplement: Supplementary file 1 — Supplementary Material 1: The complete processed SNP genotypic data for the three genes CHRNA5, CHRNA3, and CHRNB4 [file 12888_2024_5898_MOESM1_ESM.xlsx]

## Sheet: Results
	rs1051730	rs12914385	rs16969968	rs17408276	rs2869546	rs3743075	rs3743078	rs3813567	rs621849	rs637137	rs6495307	rs6495309	rs684513	rs8040868	rs951266
C1	GA	CT	GA	TT	TT	CC	CG	AG	AA	AT	CC	CT	CC	CT	GA
C10	GA	CT	GA	CT	CT	CT	GG	AA	GA	TT	TC	CC	CC	CT	GA
C100	GA	CT	GA	CT	CT	CT	GG	AA	GA	TT	TC	CC	CC	CT	GA
C101	GA	CT	GA	TT	CT	CC	GG	AA	GA	TT	TC	CC	CC	CC	GA
C102	GG	CC	GG	CT	CT	CT	CG	AG	GA	AT	TC	CT	GC	TT	GG
C103	GA	CT	GA	TT	CT	CC	GG	AA	GA	TT	TC	CC	CC	CC	GA
C104	GG	CC	GG	CT	CC	TT	GG	AG	GG	TT	TT	CC	CC	TT	GG
C105	GA	CT	GA	TT	TT	CC	CG	AG	AA	AT	CC	CT	GC	CT	GA
C106	GA	CT	GA	TT	TT	CC	CG	AA	AA	AT	CC	CT	GC	CT	GA
C107	GG	CC	GG	CT	CC	CT	GG	AA	GG	TT	TT	CC	CC	CT	GG
C108	AA	TT	AA	TT	TT	CC	GG	AA	AA	TT	CC	CC	CC	CC	AA
C109	GG	CC	GG	TT	CC	TT	GG	AA	GG	TT	TT	CC	CC	TT	GG
C11	GA	CT	GA	CT	CT	CT	GG	AA	GA	TT	TC	CC	CC	CT	GA
C110	GA	CT	GA	CT	CT	CT	GG	AA	GA	TT	TC	CC	CC	CT	GA
C111	AA	TT	AA	TT	TT	CC	GG	AA	AA	TT	CC	CC	CC	CC	AA
C112	GG	CT	GG	CT	CT	TT	CG	AA	GA	TT	TC	CC	CC	TT	GG
C113	GG	CC	GG	TT	TT	CC	CC	GG	AA	AA	CC	TT	GG	TT	GG
C114	GG	CC	GG	CT	CT	CT	CG	GG	GA	AT	TC	CT	GC	TT	GG
C115	GA	CT	GA	CT	CT	CT	GG	AA	GA	TT	TC	CC	CC	CT	GA
C116	GG	CC	GG	TT	TT	CC	CG	AA	GA	AT	TC	CC	CC	CT	GG
C117	GG	CC	GG	TT	CT	CT	CG	AG	GA	AT	TC	CC	CC	TT	GG
C118	GA	CT	GA	CT	CT	CT	GG	AA	GA	TT	TC	CC	CC	CT	GA
C119	AA	TT	AA	TT	TT	CC	GG	AA	AA	TT	CC	TT	GG	CC	AA
C12	GA	CT	GA	TT	TT	CC	CG	AA	AA	AT	CC	CT	CC	CT	GA
C120	GG	CC	GG	TT	TT	CC	GG	AG	GG	TT	TT	CC	CC	CT	GG
C121	GA	CT	GA	TT	TT	CT	GG	AA	GA	TT	TC	CT	CC	CT	GA
C122	GG	CC	GG	CT	CT	CT	CG	AG	GA	AT	TC	CT	GC	TT	GG
C123	GA	CT	GA	CT	CT	CT	GG	AA	GA	TT	TC	CC	CC	CT	GA
C124	GA	CT	GA	TT	TT	CC	GG	AG	GA	TT	TC	CC	CC	CC	GA
C125	GA	CT	GA	TT	CT	CT	GG	AA	GA	TT	TC	CC	CC	CT	GA
C126	GA	CT	GA	CT	CT	CT	GG	AA	GA	TT	TC	CC	CC	CT	GA
C127	GG	CC	GG	TT	TT	CC	CC	GG	AA	AA	CC	TT	GG	TT	GG
C128	AA	TT	AA	TT	TT	CC	GG	AA	AA	TT	CC	CC	CC	CC	AA
C129	GG	CT	GG	TT	TT	CT	CC	AG	AA	AT	CC	CT	CC	TT	GG
C13	AA	TT	AA	TT	TT	CC	GG	AA	AA	TT	CC	CC	CC	CC	AA
C130	GG	CC	GG	CT	CT	CT	CG	GG	GA	AT	TC	CT	GC	TT	GG
C131	GA	CT	GA	TT	TT	CC	CG	AA	AA	AT	CC	CC	GC	CT	GA
C132	GA	CT	GA	TT	TT	CC	CG	AA	GA	TT	CC	CC	CC	CC	GA
C133	GA	CT	GA	TT	TT	CC	CG	AG	AA	AT	CC	CT	GC	CT	GA
C134	GA	CT	GA	TT	TT	CC	CG	AG	AA	AT	CC	CT	GC	CT	GA
C135	GA	CT	GA	TT	TT	CC	CG	AG	AA	AT	CC	CT	GC	CT	GA
C136	GA	CT	GA	TT	TT	CC	CG	AA	AA	AT	CC	CC	GC	CC	GA
C137	AA	TT	AA	TT	TT	CC	GG	AA	AA	TT	CC	CC	CC	CC	AA
C138	GG	CT	GG	TT	TT	CT	CC	AG	AA	AT	CC	CT	GC	TT	GG
C139	GG	CC	GG	CT	CT	CT	CG	AA	GA	AT	TC	CT	GC	TT	GG
C14	GA	CT	GA	CT	CT	CT	GG	AG	GA	TT	TC	CC	CC	CT	GA
C140	AA	TT	AA	TT	TT	CC	GG	AA	AA	TT	CC	CC	CC	CC	AA
C141	GG	CC	GG	TT	TT	CC	CC	GG	AA	AA	CC	TT	GG	TT	GG
C142	GG	CC	GG	TT	CT	CC	CG	AG	GA	AT	TC	CT	GC	CT	GG
C143	GA	CT	GA	CT	CT	CT	GG	AA	GA	TT	TC	CC	CC	CT	GA
C144	GA	CT	GA	CT	CT	CT	GG	AG	GA	TT	TC	CT	CC	TT	GA
C145	GG	CC	GG	CT	CT	CT	CG	AA	GA	AT	TC	CC	GC	TT	GG
C146	AA	TT	AA	TT	TT	CC	GG	AG	AA	TT	CC	CC	CC	CC	AA
C147	GA	CT	GA	TT	TT	CC	CG	AG	AA	AT	CC	CT	GC	CT	GA
C148	AA	TT	AA	TT	TT	CC	GG	AA	AA	TT	CC	CC	CC	CC	AA
C149	GA	CT	GA	TT	TT	CC	CG	AG	AA	AT	CC	CT	GC	CT	GA
C15	GG	CC	GG	CT	CT	CT	CG	AA	GA	AT	TC	CT	GC	TT	GG
C150	GA	CT	GA	TT	TT	CC	CG	AG	AA	AT	CC	CT	GC	CT	GA
C151	GG	CC	GG	CT	CT	CT	CG	AG	GA	TT	TC	CT	CC	TT	GA
C152	GA	CT	GA	CT	CT	CT	GG	AA	GA	TT	TC	CC	GC	CT	GA
C153	GA	TT	GA	TT	TT	CC	GG	AA	GA	TT	TC	CC	CC	CC	GA
C154	GA	CT	GA	TT	TT	CC	CG	AG	AA	AT	CC	CT	GC	CT	GA
C155	GA	CT	GA	TT	TT	CC	CG	AG	AA	AT	CC	CT	CC	CT	GA
C156	GA	CT	GA	CT	CT	CT	GG	AA	GA	TT	TC	CC	CC	CT	GA
C157	AA	TT	AA	TT	TT	CC	GG	AA	AA	TT	CC	CC	CC	CC	AA
C158	GG	CC	GG	CT	CT	CT	CG	AG	GA	AT	TC	CT	GC	TT	GG
C159	GA	TT	GA	TT	TT	CC	GG	AA	GA	TT	TC	CC	CC	CC	GA
C16	GA	CT	GA	TT	TT	CC	CG	AG	AA	AT	CC	CT	GC	CT	GA
C160	GA	CT	GA	TT	TT	CC	CG	AG	AA	AT	CC	CT	CC	CT	GA
C161	AA	TT	AA	TT	TT	CC	GG	AA	AA	TT	CC	CC	CC	CC	AA
C162	GA	CT	GA	CT	CT	CT	GG	AA	GA	TT	TC	CC	CC	CC	GA
C163	GA	CT	GA	CT	CT	CT	GG	AA	GA	TT	TC	CC	CC	Fail	Fail
C164	GA	CT	GA	TT	TT	CC	CG	AG	AA	AT	CC	CT	GC	CT	GA
C165	GA	CT	GA	TT	TT	CC	CG	AG	AA	AT	CC	CT	CC	CT	GA
C166	GG	CC	GG	CT	CT	CT	CG	AG	GA	AT	TC	CT	GC	TT	GG
C167	GA	CT	GA	TT	TT	CC	CG	AG	AA	AT	CC	CT	GC	CT	GA
C168	GA	CT	GA	CT	CT	CT	GG	AA	GA	TT	TC	CC	CC	CT	GA
C169	GG	CC	GG	TT	TT	CC	CC	GG	AA	Fail	CC	TT	GG	TT	GG
C17	GG	CC	GG	CT	CT	CT	CG	GG	GA	AT	TC	CT	GC	TT	GG
C170	AA	TT	AA	TT	TT	CC	GG	AA	AA	TT	CC	CC	CC	CC	AA
C171	GG	CC	GG	CC	CC	TT	GG	AA	GG	TT	TT	CC	CC	TT	GG
C172	GA	CT	GG	TT	TT	CC	CG	AG	AA	AA	CC	CT	GG	CT	GA
C173	GG	CC	GG	TT	TT	CC	CC	AG	GA	AT	CC	CT	GC	CT	GG
C174	GA	CT	GA	TT	TT	CC	CG	AG	AA	AT	CC	CT	GC	CT	GA
C175	GA	CT	GA	TT	TT	CC	CG	AG	AA	AT	CC	CT	GC	CT	GA
C176	AA	TT	AA	TT	TT	CC	GG	AA	AA	TT	CC	CC	CC	CC	AA
C177	GA	CT	GA	CT	CT	CT	GG	AA	GA	Fail	TC	CC	CC	CT	GA
C178	GA	CT	GA	CT	CT	CT	GG	AG	GA	TT	TC	CC	CC	CT	GA
C179	GA	CT	GA	TT	TT	CC	CG	AA	GA	TT	CC	CC	CC	CC	GA
C18	GA	CT	GA	TT	TT	CC	CG	AA	AA	AT	CC	CT	GC	CT	GA
C180	GA	CT	GA	CT	CT	CT	GG	AA	GA	TT	TC	CC	CC	CT	GA
C181	GA	CT	GA	CT	CT	CT	GG	AA	GA	TT	TC	CC	CC	CT	GA
C182	GA	CT	GA	CT	CT	CT	GG	AG	GA	TT	TC	CC	CC	CT	GA
C183	GA	CT	GA	CT	CT	CT	GG	AA	GA	TT	TC	CC	CC	CT	GA
C184	GG	CC	GG	CT	CT	CT	CG	GG	GA	AT	TC	CT	GC	TT	GG
C185	GG	CT	GG	TT	CT	CT	GG	AA	GG	TT	TT	CC	CC	CC	GG
C186	GA	CT	GA	TT	CT	CC	CG	AG	AA	AT	CC	CT	GC	TT	GA
C187	GG	CC	GG	CT	CT	CT	CG	AA	GA	AT	TC	CC	GC	TT	GG
C188	GG	CC	GG	CT	CT	CT	CG	GG	GA	AT	TC	CT	GC	TT	GG
C189	GG	CC	GG	TT	TT	CC	CC	AG	GA	AT	CC	CT	CC	CT	GG
C19	GA	TT	GA	TT	TT	CT	CG	AA	AA	TT	CC	CC	CC	CT	GA
C190	GG	CC	GG	TT	TT	CC	CC	AG	AA	AA	CC	TT	GC	TT	GG
C191	AA	TT	AA	TT	TT	CC	GG	AA	AA	TT	CC	CC	CC	CC	AA
C192	GG	CC	GG	TT	TT	CC	CC	GG	AA	AA	CC	TT	GG	TT	GG
C193	GA	CT	GA	CT	CT	CT	GG	AG	GA	TT	TC	CC	CC	CT	GA
C194	GA	CT	GA	TT	TT	CC	CG	AG	AA	AT	CC	CT	CC	CT	GA
C195	GA	CT	GA	CT	CT	CT	GG	AA	GA	TT	TC	CC	CC	CT	GA
C196	GG	CC	GG	CT	CC	TT	GG	AA	GG	TT	TT	CC	CC	TT	GG
C197	GG	CC	GG	TT	TT	CC	CC	AG	AA	AA	CC	TT	GC	TT	GG
C198	GA	CT	GA	TT	TT	CC	CG	AG	AA	AT	CC	CT	GC	CT	GA
C199	GA	CT	GA	TT	TT	CC	CG	AG	AA	AT	CC	CT	GC	CT	GA
C2	GG	CC	GG	CT	CT	CT	CG	AG	GA	AT	TC	CT	GC	TT	GG
C20	GG	CC	GG	CT	CT	CT	CG	AA	GA	AT	TC	CT	GC	TT	GG
C200	GG	CC	GG	CC	CC	TT	GG	AG	GG	TT	TT	CC	CC	TT	GG
C201	GG	CC	GG	TT	TT	CC	CG	GG	GA	AT	TC	CT	GC	CT	GG
C202	GG	CC	GG	TT	TT	CC	CC	AG	AA	AA	CC	TT	GC	TT	GG
C203	GA	CT	GA	TT	TT	CC	CG	AA	AA	AT	CC	CC	CC	CT	GA
C204	GA	CT	GA	CT	CT	CT	GG	AA	GA	TT	TC	CC	CC	CT	GA
C205	AA	TT	AA	TT	TT	CC	GG	AA	AA	TT	CC	CC	CC	CC	GA
C206	GA	CT	GA	TT	CT	CC	GG	AA	GA	TT	TC	CC	CC	CC	GA
C207	GG	CC	GG	TT	TT	CC	CC	GG	AA	AA	CC	TT	GG	TT	GG
C208	GA	CT	GA	TT	TT	CC	CG	AG	AA	AT	CC	TT	GC	CT	GA
C209	GA	CT	GA	CT	CT	CT	GG	AA	GA	TT	TC	CC	CC	CT	GA
C21	Fail	Fail	Fail	Fail	Fail	Fail	Fail	Fail	Fail	Fail	Fail	Fail	Fail	Fail	Fail
C210	AA	TT	AA	TT	TT	CC	GG	AA	AA	TT	CC	CC	CC	CC	AA
C211	AA	TT	AA	TT	TT	CC	GG	AA	AA	TT	CC	CC	CC	CC	AA
C212	GA	CT	GA	TT	TT	CC	CG	AG	AA	AT	CC	CT	GC	CT	GA
C213	GA	CT	GA	CT	CT	CT	GG	AA	GA	TT	TC	CC	CC	CT	GA
C214	GG	CC	GG	TT	TT	CC	CC	GG	AA	AA	CC	TT	GC	TT	GG
C215	GA	CT	GA	TT	CT	CT	CG	AA	AA	AT	CC	CC	GC	CT	GA
C216	GG	CC	GG	CT	CC	TT	CG	GG	GA	AT	TC	CC	GC	TT	GG
C217	GA	CT	GA	TT	TT	CC	CG	AG	AA	AT	CC	CT	GC	CT	GA
C218	GG	CC	GG	CT	CT	CT	CG	AG	GA	AT	TC	CT	GC	TT	GG
C219	GA	CT	GA	CT	CT	CT	GG	AA	GA	TT	TC	CC	CC	CT	GA
C22	GG	CC	GG	CT	CT	CT	CG	AG	GA	AT	TC	CT	GC	TT	GG
C220	GG	CC	GG	TT	TT	CC	CC	AG	GA	AT	CC	CT	CC	CT	GG
C221	GG	CC	GG	TT	TT	CC	CC	GG	AA	AA	CC	TT	GC	TT	GG
C222	AA	TT	AA	TT	TT	CC	GG	AA	AA	TT	CC	CC	CC	CC	AA
C223	GG	CC	GG	CT	CT	CT	CG	AG	GA	AT	TC	CT	GC	TT	GG
C224	GG	CC	GG	CC	CC	TT	GG	AA	GG	TT	TT	CC	CC	TT	GG
C225	AA	TT	AA	TT	TT	CC	GG	AA	AA	TT	CC	CC	CC	CC	AA
C226	AA	TT	AA	TT	TT	CC	GG	AG	AA	TT	CC	CC	CC	CC	AA
C227	GA	CT	GA	TT	TT	CC	CG	AG	AA	AT	CC	CT	GC	CT	GA
C228	GG	CC	GG	TT	TT	CC	CC	AG	AA	AA	CC	TT	GC	TT	GG
C229	GA	CT	GA	CT	CT	CT	GG	AA	GA	TT	TC	CC	CC	CT	GA
C23	GG	CC	GG	TT	TT	CC	CC	GG	AA	AA	CC	TT	GG	TT	GG
C230	GA	CT	GA	TT	TT	CC	CG	AG	AA	AT	CC	CT	GC	CT	GA
C231	GG	CC	GG	CT	CT	CT	CG	AG	GA	AT	TC	CT	GC	TT	GG
C232	GG	CC	GG	TT	TT	CC	CC	GG	AA	AA	CC	TT	GG	TT	GG
C233	GA	CT	GA	TT	TT	CC	CG	AG	AA	AT	CC	CT	GC	CT	GA
C234	GA	CT	GA	CT	CT	CT	GG	AG	AA	AT	TC	CC	GC	CT	GA
C235	GA	CT	GA	CT	CT	CT	GG	AA	GA	TT	TC	CC	CC	CT	GA
C236	GG	CC	GG	CC	CC	TT	GG	AA	GG	TT	TT	CC	CC	TT	GG
C237	GA	CT	GA	CT	CT	CT	GG	AA	GA	TT	TC	CC	CC	CT	GA
C238	GA	CT	GA	CT	CT	CT	GG	AA	GA	TT	TC	CC	CC	CT	GA
C239	GA	CT	GA	CT	CT	CT	GG	AA	GA	TT	TC	CC	CC	CT	GA
C24	GG	CC	GG	CC	CC	TT	GG	AA	GG	TT	TT	CC	CC	TT	GG
C240	GA	CT	GA	TT	TT	CC	CG	AG	AA	AT	CC	CT	GC	CT	GA
C241	GG	CC	GG	CC	CC	TT	GG	AG	GG	TT	TT	CC	CC	TT	GG
C242	AA	TT	AA	TT	TT	CC	GG	AA	AA	TT	CC	CC	CC	CC	AA
C243	GA	CT	GA	TT	TT	CC	CG	AG	AA	AT	CC	CT	CC	CT	GA
C244	GG	CC	GG	CT	CC	CT	GG	AA	GG	TT	TT	CC	CC	CT	GG
C245	GG	CC	GG	CT	CT	CT	CG	AG	GA	AT	TC	CT	GC	TT	GG
C246	GA	CT	GA	TT	TT	CC	CG	AG	AA	AT	CC	CT	GC	CT	Fail
C247	GA	CT	GA	TT	TT	CC	CG	AA	AA	AT	CC	CC	GC	CC	GA
C248	GG	CC	GG	TT	TT	CC	CC	GG	AA	AA	CC	TT	GG	TT	GG
C249	GG	CC	GG	CC	CC	TT	GG	AA	GG	TT	TT	CC	CC	TT	GG
C25	GG	CC	GG	CT	CT	CT	CG	GG	GA	AT	TC	CT	CC	TT	GG
C250	AA	TT	AA	TT	Fail	CC	GG	AA	AA	TT	CC	CC	CC	CC	AA
C251	GA	CT	GA	TT	TT	CC	CG	AG	AA	AT	CC	CT	GC	CT	GA
C253	GG	CT	GG	TT	TT	CT	CC	AG	AA	AT	CC	CT	GC	TT	GG
C254	GA	CT	GA	TT	CT	CT	GG	AA	AA	AT	TC	CC	CC	CT	GA
C255	GG	CC	GG	CC	CC	TT	GG	AA	GG	TT	TT	CC	CC	TT	GG
C256	GA	CT	GA	TT	TT	CC	CG	AG	AA	AT	CC	CT	GC	CT	GA
C257	AA	TT	GA	TT	TT	CC	GG	AA	AA	TT	CC	CC	CC	CC	AA
C258	GG	CC	GG	CT	CT	CT	CG	AG	GA	AT	TC	CT	GC	TT	GG
C259	GA	CT	GA	TT	TT	CC	CG	AG	AA	AT	CC	CT	GC	CT	GA
C26	GA	CC	GG	TT	TT	CC	CG	AG	AA	AA	CC	CT	GC	CT	GG
C260	GG	CC	GG	CT	CT	CT	CG	AG	GA	Fail	TC	CT	GC	TT	GG
C261	GG	CC	GG	TT	TT	CC	CC	GG	AA	AA	CC	TT	GG	TT	GG
C262	GA	CT	GA	TT	TT	CC	CG	AA	AA	AT	Fail	CC	GC	CC	GA
C264	GA	CT	GA	CT	CT	CT	GG	AA	GA	TT	TC	CC	CC	CT	GA
C265	GG	CC	GG	TT	TT	CC	CC	GG	AA	AA	CC	TT	GC	TT	GG
C266	GA	CT	GA	TT	CT	CC	GG	AA	GA	TT	TC	CC	CC	CC	GA
C267	AA	TT	AA	TT	TT	CC	GG	AA	AA	TT	CC	CC	CC	CC	AA
C268	GG	CC	GG	CT	CT	CT	CG	GG	GA	AT	TC	CT	GG	TT	GG
C269	GG	CC	GG	TT	TT	CC	CC	GG	AA	AA	CC	TT	GC	TT	GG
C27	GG	CC	GG	TT	TT	CC	CC	GG	AA	AA	CC	TT	GG	TT	GG
C270	GA	CT	GA	TT	TT	CC	CG	AG	AA	AT	CC	CT	GC	CT	GA
C271	GG	CC	GG	TT	CT	CC	CG	AG	GA	AT	TC	CT	GG	CT	GG
C272	GA	CT	GA	CT	CT	CT	GG	AA	GA	TT	TC	CC	CC	CT	GA
C273	GA	CT	GA	CT	CT	CT	GG	AA	GA	TT	TC	CC	CC	CT	GA
C274	AA	TT	AA	TT	TT	CC	GG	AA	AA	TT	CC	CC	CC	CC	AA
C275	AA	TT	AA	TT	TT	CC	GG	AA	AA	TT	CC	CC	CC	CC	AA
C276	AA	CC	GG	TT	TT	CC	GG	AA	AA	TT	CC	TT	GG	CC	AA
C277	GA	CT	GA	CT	CT	CT	GG	AA	GA	TT	TC	CC	CC	CT	GA
C278	GA	CC	GG	TT	TT	CC	GG	AA	GA	TT	TT	CC	CC	CT	GA
C279	GG	CT	GA	CT	CT	CT	CC	AG	AA	AA	TC	CC	CC	TT	GG
C28	GG	CC	GG	CC	CC	TT	GG	AG	GG	TT	TT	CC	CC	TT	GG
C280	GA	CC	GG	CT	CC	CT	CG	AG	AA	AT	TT	CC	CC	CT	GA
C281	GG	CT	GA	TT	TT	CC	CG	AA	GA	AT	CC	CT	GC	CT	GG
C282	GA	CT	GA	CT	CT	CT	GG	AG	GA	TT	TC	CC	CC	CT	GA
C283	GA	CT	GA	CT	CT	CT	CG	AG	AA	AT	TC	CC	CC	CT	GA
C284	GG	CC	GG	TT	TT	CC	CC	GG	AA	AA	CC	TT	GG	TT	GG
C285	GA	CT	GA	CT	CT	CT	GG	AA	GA	TT	TC	CC	CC	CT	GA
C286	GG	CC	GG	TT	TT	CC	GG	GG	GG	TT	TT	CC	CC	CC	GG
C287	GA	CT	GA	CT	CT	CT	GG	AA	GA	TT	TC	CC	CC	CT	GA
C288	GG	CC	GG	CT	CC	CT	GG	AA	GG	TT	TT	CC	CC	CT	GG
C289	GA	CT	GA	TT	TT	CC	CG	AG	AA	AT	CC	CT	GC	CT	GA
C29	AA	TT	AA	TT	TT	CC	GG	AA	AA	TT	CC	CC	CC	CC	AA
C290	GA	CT	GA	CT	CT	CT	GG	AA	GA	TT	TC	CC	CC	CT	GA
C291	GA	CT	GA	CT	CT	CT	GG	AA	GA	TT	TC	CC	CC	CT	GA
C292	GG	CC	GG	TT	TT	CC	CC	GG	AA	AA	CC	TT	GG	TT	GG
C293	GA	CT	GA	TT	TT	CC	CG	AG	AA	AT	CC	CT	CC	CT	GA
C294	GG	CC	GG	CT	CT	CT	CG	AG	GA	AT	TC	CT	GC	TT	GG
C295	GA	CT	GA	CT	CT	CT	GG	AG	GA	TT	TC	CC	CC	CT	GA
C296	GG	CT	GG	TT	TT	CT	CC	AG	AA	AT	CC	CT	GC	TT	GG
C297	GG	CC	GG	CT	CT	CT	CG	AG	GA	AT	TC	CT	GC	TT	GG
C298	GA	CT	GA	TT	TT	CC	CG	AG	AA	AT	CC	CT	CC	CT	GA
C299	GG	CC	GG	CT	CT	CT	GG	AA	GG	TT	TT	CC	CC	CT	GG
C3	GG	CC	GG	CC	CC	TT	GG	AA	GG	TT	TT	CC	CC	TT	GG
C30	GA	CT	GA	TT	TT	CC	CG	AA	AA	AT	CC	CC	GC	CT	GA
C300	GA	CT	GA	TT	TT	CC	CG	AG	AA	AT	CC	CT	CC	CT	GA
C301	GA	CT	GA	CT	CT	CT	GG	AA	GA	TT	TC	CC	CC	CT	GA
C302	GA	CT	GA	TT	TT	CC	CG	AG	AA	AT	CC	CT	CC	CT	GA
C303	GA	CT	GA	CT	CT	CT	GG	AA	GA	TT	TC	CC	CC	CT	GA
C304	GA	CT	GA	CT	CT	CT	GG	AA	GA	TT	TC	CC	CC	CT	GA
C305	GA	CT	GA	CT	CT	CT	GG	AA	GA	TT	TC	CC	CC	CT	GA
C306	AA	TT	AA	TT	TT	CC	GG	AA	AA	TT	CC	CC	CC	CC	AA
C307	GA	CT	GA	CT	CT	CT	GG	AA	GA	TT	TC	CC	CC	CT	GA
C308	GG	CC	GG	CT	CT	CT	CG	AG	GA	AT	TC	CT	GC	TT	GG
C309	GA	CT	GA	TT	TT	CC	CG	AG	AA	AT	CC	CT	GC	CT	GA
C31	GA	CT	GA	TT	TT	CC	GG	AA	GA	TT	TC	CC	CC	CC	GA
C310	AA	TT	AA	TT	TT	CC	GG	AA	AA	TT	CC	CC	CC	CC	AA
C311	AA	TT	AA	TT	TT	CC	GG	AA	AA	TT	CC	CC	CC	CC	AA
C312	GA	CT	GA	TT	TT	CC	CG	AG	AA	AT	CC	CT	GC	CT	GA
C313	GA	CT	GA	TT	TT	CC	CG	AG	AA	AT	CC	CT	GC	CT	GA
C314	AA	TT	AA	TT	TT	CC	GG	AA	AA	TT	CC	CC	CC	CC	AA
C315	GA	CT	GA	TT	TT	CC	CG	AA	GA	TT	CC	CC	CC	CC	GA
C316	GA	CT	GA	TT	TT	CC	CG	AG	AA	Fail	CC	CT	GC	CT	GA
C317	GA	CT	GA	TT	TT	CC	CG	AG	AA	AT	CC	CT	CC	CT	GA
C318	GG	CC	GG	CT	CT	CT	CG	AA	GA	AT	TC	CC	GC	TT	GG
C319	GA	CT	GA	TT	TT	CC	CG	AG	AA	AT	CC	CT	GC	CT	GA
C32	GG	CC	GG	CT	CT	CT	CG	AG	GA	AT	TC	CT	GC	TT	GG
C320	GA	CT	GA	CT	CT	CT	GG	AA	GA	TT	TC	CC	CC	CT	GA
C321	AA	TT	AA	TT	TT	CC	GG	AA	AA	TT	CC	CC	CC	CC	AA
C322	GA	CT	GA	CT	CT	CT	GG	AA	GA	TT	TC	CC	CC	CT	GA
C323	GG	CC	GG	TT	TT	CC	CC	AG	AA	AA	CC	TT	GC	TT	GG
C324	GG	CC	GG	CT	CT	CT	CG	GG	GA	AT	TC	CT	CC	TT	GG
C325	GG	CC	GG	CT	CT	CT	CG	AG	GA	AT	TC	CT	GC	TT	GG
C326	AA	TT	GA	TT	TT	CC	GG	AA	AA	TT	CC	CC	CC	CC	AA
C327	GG	CC	GG	TT	TT	CC	CC	GG	AA	AA	CC	TT	GG	TT	GG
C328	GG	CC	GG	TT	CT	CT	CC	AG	AA	AT	TC	CT	GC	TT	GG
C329	AA	TT	AA	TT	TT	CC	GG	AA	AA	TT	CC	CC	CC	CC	AA
C33	GA	CT	GA	CT	CT	CT	GG	AA	GA	TT	TC	CC	CC	CT	GA
C330	GG	CC	GG	CC	CC	TT	GG	AA	GG	TT	TT	CC	CC	TT	GG
C331	GG	CC	GG	CT	CC	CT	GG	AA	GG	TT	TT	CC	CC	CT	GG
C332	GG	CC	GG	CC	CC	TT	GG	AA	GG	TT	TT	CC	CC	TT	GG
C333	GG	CC	GG	CT	CC	TT	CG	AG	GA	AT	TC	CT	GC	TT	GG
C334	GA	CT	GA	CT	CT	CT	GG	AA	GA	TT	TC	CC	CC	CT	GA
C335	GA	CT	GA	TT	CT	CC	GG	AA	GA	TT	TC	CC	CC	CC	GA
C336	GA	CT	GA	CT	CT	CT	GG	AG	GA	TT	TC	CC	CC	CT	GA
C337	GG	CC	GG	TT	TT	CC	CC	GG	AA	AA	CC	TT	GC	TT	GG
C338	GG	CC	GG	CC	CC	TT	GG	AA	GG	TT	TT	CC	CC	TT	GG
C339	GG	CC	GG	TT	TT	CC	CC	GG	AA	AA	CC	TT	GC	TT	GG
C34	GA	CT	GA	TT	TT	CC	CG	AG	AA	AT	CC	CT	CC	CT	GA
C340	GG	CC	GG	CC	CC	TT	GG	GG	GG	TT	TT	CC	CC	TT	GG
C341	GG	CT	GG	CT	TT	CC	CG	AG	GA	AT	TC	CT	GC	CT	GG
C342	AA	TT	AA	TT	TT	CC	GG	AA	AA	TT	CC	CC	CC	CC	AA
C343	GG	CC	GG	CT	CT	CT	CG	AA	GA	AT	TC	CT	GC	TT	GG
C344	GG	CC	GG	CC	CC	TT	GG	AA	GG	TT	TT	CC	CC	TT	GG
C345	AA	TT	AA	TT	TT	CC	GG	AA	AA	TT	CC	CC	CC	CC	AA
C346	GA	CT	GA	TT	TT	CC	CG	AA	AA	AT	CC	CC	GC	CT	GA
C347	AA	TT	AA	TT	TT	CC	GG	AA	AA	TT	CC	CC	CC	CC	AA
C348	AA	TT	AA	TT	TT	CC	GG	AA	AA	TT	CC	CC	CC	CC	AA
C349	AA	TT	AA	TT	TT	CC	GG	AA	AA	TT	CC	CC	CC	CC	AA
C35	GA	CT	GA	CT	CT	CT	GG	AA	GA	TT	TC	CC	CC	CT	GA
C350	GG	CC	GG	CT	CT	CT	CG	GG	GA	AT	TC	CT	CC	TT	GG
C351	GA	CT	GA	CT	CT	CT	GG	AA	GA	TT	TC	CC	CC	CT	GA
C352	GG	CC	GG	Fail	Fail	TT	GG	Fail	GG	TT	TT	CT	CC	TT	GG
C353	AA	TT	AA	TT	TT	CC	GG	AA	AA	TT	CC	CC	CC	CC	AA
C354	GG	CC	GG	CT	CT	CT	CG	AG	GA	AT	TC	CT	GC	TT	GG
C355	AA	TT	AA	TT	TT	CC	GG	AA	AA	TT	CC	CC	CC	CC	AA
C356	GG	CC	GG	TT	TT	CC	CC	GG	AA	AA	CC	TT	GG	TT	GG
C357	GG	CC	GG	TT	TT	CC	CC	GG	AA	AA	CC	TT	GC	TT	GG
C358	AA	TT	AA	TT	TT	CC	GG	AG	AA	TT	CC	CT	CC	CC	AA
C359	GA	CT	GA	TT	TT	CC	CG	AG	AA	AT	Fail	CT	GC	CT	GA
C36	GG	CC	GG	CC	CC	TT	GG	AA	GG	TT	TT	CC	CC	TT	GG
C360	GA	CT	GA	TT	CT	CT	CG	AA	AA	TT	TC	CT	CC	CT	GA
C361	GA	CT	GA	CT	CT	CT	GG	AA	GA	TT	TC	CC	CC	CT	GA
C362	GG	CT	GG	TT	TT	CC	CG	AG	GA	AT	TC	CT	GC	CT	GG
C363	GG	CC	GG	CC	CC	TT	GG	AA	GG	TT	TT	CC	CC	TT	GG
C364	GA	CT	GA	TT	TT	CC	CG	AG	AA	AT	CC	CT	GC	CT	GA
C365	GA	CT	GA	TT	TT	CC	CG	AG	AA	AT	CC	CT	GC	CT	GA
C366	GA	CT	GA	CT	CT	CT	GG	AA	GA	TT	TC	CC	CC	CT	GA
C367	GA	TT	GA	TT	TT	CC	GG	AA	GA	TT	TC	CC	CC	CC	GA
C368	AA	TT	AA	TT	TT	CC	GG	AG	AA	TT	CC	CC	CC	CC	AA
C369	GA	CT	GA	TT	TT	CC	CG	AG	AA	AT	CC	CT	GC	CT	GA
C37	GG	CC	GG	TT	TT	CC	CC	AA	AA	AA	CC	TT	GC	TT	GG
C370	GA	CT	GA	CT	CT	CT	GG	AA	GA	TT	TC	CC	CC	CT	GA
C371	GA	CT	GA	CT	CT	CT	GG	AG	GA	TT	TC	CC	CC	CT	GA
C372	GA	CT	GA	TT	TT	CC	CG	AG	AA	AT	CC	CT	GC	CT	GA
C374	GG	CC	GG	CT	CT	CT	CG	AG	GA	AT	TC	CT	GC	TT	GG
C375	GG	CC	GG	CT	CT	CT	CG	AG	GA	AT	TC	CT	GC	TT	GG
C376	GA	CT	GA	TT	TT	CC	CG	AG	AA	AT	CC	CT	GC	CT	GA
C377	GA	CT	GA	TT	CT	CT	GG	AA	GA	TT	TC	CC	CC	CT	GA
C378	GA	CT	GA	TT	TT	CC	CG	AG	AA	AT	CC	CT	GC	CT	GA
C379	AA	CT	GA	TT	TT	CC	GG	AA	AA	AT	CC	CC	CC	CC	GA
C38	GA	CT	GA	TT	CT	CT	CG	AA	AA	TT	TC	CC	CC	CT	GA
C380	GA	CT	GA	CT	CT	CT	GG	AA	GA	TT	TC	CC	CC	CT	GA
C381	GG	CC	GG	CT	CT	CT	CG	AA	GA	AT	TC	CT	GC	TT	GG
C382	GG	CC	GG	TT	TT	CC	CC	GG	AA	AA	CC	TT	GG	TT	GG
C383	GA	CT	GA	TT	TT	CC	CG	AA	AA	AT	CC	CC	GC	CT	GA
C384	GG	CC	GG	CT	CT	CT	CG	AG	GA	AT	TC	CT	GC	TT	GG
C385	GG	CC	GG	TT	TT	CC	CC	AA	GG	TT	CC	CC	CC	CC	GG
C386	AA	TT	AA	TT	TT	CC	GG	AA	AA	TT	CC	CC	CC	CC	AA
C387	GG	CC	GG	TT	TT	CC	CC	GG	AA	AA	CC	TT	GC	TT	GG
C388	GA	CT	GA	TT	TT	CC	CG	AG	AA	AT	CC	CT	GC	CT	GA
C389	GA	CT	GA	TT	TT	CC	CG	AG	AA	AT	CC	CT	GC	CT	GA
C390	GA	CT	GA	CT	CT	CT	GG	AA	GA	TT	TC	CC	CC	CT	GA
C391	GA	CT	GA	TT	TT	CC	CG	AG	AA	AT	CC	CT	CC	CT	GA
C392	AA	TT	AA	TT	TT	CC	GG	AA	AA	TT	CC	CC	CC	CC	AA
C393	GA	CT	GA	TT	TT	CC	CG	AA	AA	AT	CC	CT	GC	CT	GA
C394	GA	CT	GA	TT	TT	CC	CG	AG	AA	AT	CC	CT	GC	CT	GA
C395	GA	CT	GA	CT	CT	CT	GG	AA	GA	TT	TC	CC	CC	CT	GA
C396	GG	CC	GG	CT	CT	CT	CG	AG	GA	AT	TC	CT	GC	TT	GG
C397	GG	CC	GG	CC	CC	TT	GG	AG	GG	TT	TT	CC	CC	TT	GG
C398	AA	TT	AA	TT	TT	CC	GG	AA	AA	TT	CC	CC	CC	CC	AA
C399	GA	CT	GA	TT	TT	CC	GG	AA	GA	TT	TC	CC	CC	CC	GA
C4	AA	TT	AA	TT	TT	CC	GG	AA	AA	TT	CC	CC	CC	CC	AA
C40	GG	CC	GG	CT	CT	CT	CG	AG	GA	AT	TC	CT	GC	TT	GG
C400	GA	CT	GA	CT	CT	CT	GG	AA	GA	TT	TC	CC	CC	CT	GA
C401	GG	CC	GG	TT	TT	CC	CC	AG	GA	AT	CC	CT	GC	CT	GG
C402	AA	TT	AA	TT	TT	CC	GG	AA	AA	TT	CC	CC	CC	CC	AA
C403	GA	CT	GA	CT	CT	CT	GG	AA	GA	TT	TC	CC	CC	CT	GA
C404	GA	CT	GA	TT	CT	CT	CG	AA	AA	TT	TC	CC	CC	CT	GA
C405	GA	CT	GA	TT	TT	CC	CG	AA	GA	TT	CC	CC	CC	CC	GA
C406	GA	CT	GA	TT	TT	CC	CG	AG	AA	AT	CC	CT	GC	CT	GA
C407	GA	CT	GA	TT	TT	CC	CG	AG	AA	AT	CC	CT	CC	CT	GA
C408	GG	CC	GG	CT	CT	CT	CG	AA	GA	AT	TC	CC	GC	TT	GG
C409	GG	CC	GG	CC	CC	TT	GG	AA	GG	TT	TT	CC	CC	TT	GG
C41	GG	CC	GG	CT	Fail	CT	GG	AA	GG	TT	TT	CC	CC	Fail	GG
C410	GA	CT	GA	CT	CT	CT	GG	AG	GA	TT	TC	CC	CC	CT	GA
C411	GA	CT	GA	CT	CT	CT	GG	AA	GA	TT	TC	CC	CC	CT	AA
C412	GA	CT	GA	TT	TT	CC	CG	AG	AA	AT	CC	CT	GC	CT	GA
C413	GA	CT	GA	CT	CT	CT	GG	AA	GA	TT	TC	CC	CC	CT	GA
C414	GG	CC	GG	TT	TT	CC	CC	AG	AA	AA	CC	TT	GG	TT	GG
C415	AA	CT	GA	CT	CT	CT	GG	AA	GA	TT	TC	CC	CC	CT	GA
C416	GA	CT	GA	CT	CT	CT	GG	AA	GA	TT	TC	CC	CC	CT	GA
C417	GA	CT	GA	TT	TT	CC	CG	AA	GA	TT	CC	CC	CC	CC	GA
C418	GA	CT	GA	CT	CT	CT	GG	AA	GA	TT	TC	CC	CC	CT	GA
C419	GA	CT	GA	TT	TT	CC	CG	AG	AA	AT	CC	CT	GC	CT	GA
C42	AA	TT	AA	TT	TT	CC	GG	AA	AA	TT	CC	CC	CC	CC	AA
C420	GG	CC	GG	TT	TT	CC	CC	AG	GA	AT	CC	CT	GC	CT	GG
C421	GG	CC	GG	CC	CC	TT	GG	AG	GG	TT	TT	CC	CC	TT	GG
C422	GG	CC	GG	TT	TT	CC	CG	AG	GA	AT	TC	CT	GC	CT	GG
C423	GA	CT	GA	TT	TT	CC	CG	AG	AA	AT	CC	CT	Fail	CT	GA
C424	GA	CT	GA	TT	TT	CC	CG	AA	AA	AT	CC	CC	GC	CT	GA
C425	GA	CT	GA	TT	CT	CT	CG	AA	AA	AT	CC	CC	GC	CT	GA
C426	GA	CT	GA	TT	TT	CC	CG	AG	AA	AT	CC	CT	GC	CT	GA
C427	GG	CC	GG	TT	TT	CC	CC	AG	GA	AT	CC	CT	GC	CT	GG
C428	AA	TT	AA	TT	TT	CC	GG	AG	AA	TT	CC	CC	CC	CC	AA
C429	GG	CT	GG	CT	CT	CT	GG	AA	GG	TT	TT	CC	CC	CT	GG
C43	GG	CC	GG	TT	TT	CC	CC	GG	AA	AA	CC	TT	GG	TT	GG
C430	AA	TT	AA	TT	TT	CC	GG	AA	AA	TT	CC	CC	CC	CC	AA
C431	GA	CT	GA	TT	TT	CC	GG	AA	GA	TT	TC	CC	CC	CC	GA
C432	GG	CC	GG	TT	TT	CC	CC	GG	AA	AA	CC	TT	GG	TT	GG
C433	GG	CC	GG	CC	CC	TT	GG	AA	GG	TT	TT	CC	GC	TT	GG
C434	AA	TT	AA	TT	TT	CC	GG	AA	AA	TT	CC	CC	CC	CC	AA
C435	AA	TT	AA	TT	TT	CC	GG	AA	AA	TT	CC	CC	CC	CC	AA
C436	GG	CC	GG	CT	CT	CT	CG	AA	GA	AT	TC	CC	GC	TT	GG
C437	GG	CC	GG	CC	CC	TT	GG	AA	GG	TT	TT	CC	CC	TT	GG
C438	GG	CC	GG	TT	TT	CC	CC	GG	AA	AA	CC	TT	CC	TT	GG
C439	AA	TT	AA	TT	TT	CC	GG	AA	AA	TT	CC	CC	CC	CC	AA
C44	GA	CT	GA	TT	TT	CC	CG	AA	GA	TT	CC	CC	CC	CC	GA
C440	GG	CC	GG	CT	CT	CT	CG	AG	GA	AT	TC	CT	GC	TT	GG
C441	GA	CT	GA	CT	CT	CT	GG	AA	GA	TT	TC	CC	CC	CT	GA
C442	GA	CT	GA	TT	TT	CC	CG	AG	AA	AT	CC	CT	GC	CT	GA
C443	GA	CT	GA	CT	CT	CT	GG	AG	GA	TT	TC	CC	CC	CT	GA
C444	GG	CC	GG	CT	CT	CT	CG	AG	GA	AT	TC	CT	GC	TT	GG
C445	AA	TT	AA	TT	TT	CC	GG	AA	AA	TT	CC	CC	CC	CC	AA
C446	GA	CT	GA	TT	TT	CC	CG	AG	AA	AT	CC	TT	GC	CT	GA
C447	GA	CT	GA	Fail	Fail	Fail	GG	AG	GA	TT	TC	Fail	Fail	CT	GA
C448	GG	CC	GG	TT	TT	CC	CC	GG	Fail	AA	CC	TT	GG	TT	GG
C449	GG	CC	GG	CC	CC	TT	GG	AG	GG	TT	TT	CC	CC	TT	GG
C45	GG	CT	GG	TT	TT	CC	CG	AG	GA	AT	TC	CT	GC	CT	GG
C450	GA	TT	GA	TT	TT	CT	CG	AA	AA	TT	CC	CC	CC	CT	GA
C451	GA	CT	GA	TT	TT	CC	CG	AG	AA	AT	CC	CT	CC	CT	GA
C452	GG	CC	GG	TT	TT	CC	CC	GG	AA	AA	CC	TT	GC	TT	GG
C453	GG	CC	GG	TT	TT	CC	CG	AG	GA	AT	TC	CT	GC	CT	GG
C454	GG	CC	GG	CT	CT	CT	CG	AG	GA	AT	TC	CT	GC	TT	GG
C455	GG	CC	GG	CT	CT	CT	CG	AG	GA	AT	TC	CT	GC	TT	Fail
C456	GA	TT	GA	TT	TT	CC	GG	AA	GA	TT	TC	CC	CC	CC	GA
C457	GA	CT	GA	CT	CT	CT	GG	AA	GA	TT	TC	CC	CC	CT	GA
C458	GG	CC	GG	CT	CT	CT	CG	AG	GG	TT	TC	CT	CC	TT	GG
C459	AA	TT	AA	TT	TT	CC	GG	AA	AA	TT	CC	CC	CC	CC	AA
C46	GG	CC	GG	TT	TT	CC	CC	AG	GA	AT	CC	CT	GC	CT	GG
C460	GA	CT	GA	TT	TT	CC	CG	AG	AA	AT	CC	CT	GC	CT	GA
C461	GA	CT	GA	TT	TT	CC	CG	AA	GA	TT	CC	CC	CC	CC	GA
C462	GG	CC	GG	CC	CC	TT	GG	AA	GG	TT	TT	CC	CC	TT	GG
C463	GA	CT	GA	TT	TT	CC	CG	AA	GA	TT	CC	CC	CC	CC	GA
C464	GG	CC	GG	TT	TT	CC	CC	AG	AA	AA	CC	TT	GC	TT	GG
C465	GA	CT	GA	CT	CT	CT	GG	AA	GA	TT	TC	CC	CC	CT	GA
C466	GG	CC	GG	CT	CT	CT	CG	AG	GA	AT	TC	CT	GC	TT	GG
C467	GG	CC	GG	CT	CT	CT	CG	AG	GA	AT	TC	CT	GC	TT	GG
C468	AA	TT	AA	TT	TT	CC	GG	AA	AA	TT	CC	CC	CC	CC	AA
C469	AA	TT	AA	TT	TT	CC	GG	AA	AA	TT	CC	CC	CC	CC	AA
C47	AA	TT	AA	TT	TT	CC	GG	AA	AA	TT	CC	CC	CC	CC	AA
C470	GA	CT	GA	TT	TT	CC	CG	AA	AA	AT	CC	CT	CC	CT	GA
C471	GA	CT	GA	TT	CT	CT	CG	AA	AA	TT	TC	CC	CC	CT	GA
C472	GG	CC	GG	CC	CC	TT	GG	AA	GG	TT	TT	CC	CC	TT	GG
C473	GA	CT	GA	CT	CT	CT	GG	AA	GA	TT	TC	CC	GC	CT	GA
C474	GA	CT	GA	TT	TT	CC	CG	AG	AA	AT	CC	CT	GC	CT	GA
C475	GA	CT	GA	CT	CT	CT	GG	AA	GA	TT	TC	CC	CC	CT	GA
C476	GG	CC	GG	CT	CT	CT	CG	AG	GA	AT	TC	CT	CC	TT	GG
C477	GA	CT	GA	CT	CT	CT	GG	AA	GA	TT	TC	CC	CC	CT	GA
C478	GA	CT	GA	TT	TT	CC	CG	AG	AA	AT	CC	CT	GC	CT	GA
C479	GA	CT	GA	CT	CT	CT	GG	AA	GA	TT	TC	CC	CC	CT	GA
C48	GA	CT	GA	TT	TT	CC	CG	AG	AA	AT	CC	CT	GC	CT	GA
C480	GA	CT	GA	TT	TT	CC	CG	AG	AA	AT	CC	CT	GC	CT	GA
C481	GG	CT	GG	CT	CT	TT	CG	AA	GA	TT	TC	CC	CC	TT	GG
C482	GA	CT	GA	TT	TT	CC	CG	AG	AA	Fail	CC	CT	GC	CT	GA
C483	GA	CT	GA	TT	TT	CC	CG	AG	AA	AT	CC	CT	GC	CT	GA
C484	GG	CC	GG	TT	TT	CC	CC	AG	GA	AT	CC	CT	GC	CT	GG
C485	AA	TT	AA	TT	TT	CC	GG	AA	AA	TT	CC	CC	CC	CC	Fail
C486	GA	CT	GA	TT	TT	CC	CG	AG	AA	AT	CC	CT	GC	CT	GA
C487	AA	CT	AA	TT	CT	CT	GG	AG	AA	TT	CC	CC	CC	CT	AA
C488	GG	CC	GG	CC	CT	CT	CG	AG	GG	TT	TC	CC	CC	CT	GG
C489	GA	CT	GA	CT	CT	CT	GG	AA	GA	TT	TC	CC	CC	CT	GA
C49	AA	TT	AA	TT	TT	CC	GG	AA	AA	TT	CC	CC	CC	CC	AA
C490	GA	CT	GA	CT	CT	CT	GG	AA	GA	TT	TC	CC	CC	CT	GA
C491	AA	TT	AA	TT	TT	CC	GG	AA	AA	TT	CC	CC	CC	CC	AA
C492	GA	CT	GA	CT	CT	CT	GG	AA	GA	TT	TC	CC	CC	CT	GA
C493	GA	CT	GA	CT	CT	CT	GG	AA	GA	Fail	TC	CC	CC	CT	GA
C494	GG	CC	GG	CT	CT	CT	CG	AG	AA	AA	TC	CT	GG	TT	GG
C495	AA	TT	AA	TT	TT	CC	GG	AA	AA	TT	CC	CC	CC	CC	AA
C496	GA	CT	GA	TT	TT	CC	CG	AG	AA	AT	CC	CT	GC	CT	GA
C497	GG	CC	GG	CC	CC	TT	GG	AA	GG	TT	TT	CC	CC	TT	GG
C498	GG	CC	GG	CT	CT	CT	CG	AG	GA	AT	TC	CT	GC	TT	GG
C499	GA	CT	GA	TT	TT	CC	CG	AA	GA	TT	CC	CC	CC	CC	GA
C5	GG	CC	GG	CC	CC	TT	GG	AA	GG	TT	TT	CC	CC	TT	GG
C50	GA	CT	GA	CT	CT	CT	GG	AA	GA	TT	TC	CC	CC	CT	GA
C500	GA	CT	GA	TT	TT	CC	CG	AG	AA	AT	CC	CT	GC	CT	GA
C51	GA	CT	GA	TT	TT	CC	CG	AG	AA	AT	CC	CT	GC	CT	GA
C52	AA	TT	AA	TT	TT	CC	GG	AA	AA	TT	CC	CC	CC	CC	AA
C53	GG	CC	GG	CC	CC	TT	GG	AA	AA	TT	TT	CC	CC	TT	AA
C54	GA	CT	GA	TT	TT	CC	CG	AA	AA	AT	CC	CC	GC	CC	GA
C55	GA	CT	GA	TT	TT	CC	CG	AG	AA	AT	CC	CT	GC	CT	GA
C56	GG	CC	GG	CT	CT	CT	CG	AA	GA	AT	TC	CC	GC	TT	GG
C57_1	GA	CT	GA	CT	CT	CT	GG	AA	GA	TT	TC	CC	CC	CT	GA
C57_2	GA	CT	GA	TT	TT	CC	CG	AG	AA	AT	CC	CT	GC	CT	GA
C58	GA	CT	GA	CT	CT	CT	GG	AA	GA	TT	TC	CC	CC	CT	GA
C59	GA	CT	GA	TT	TT	CC	CG	AG	AA	AT	CC	CT	GC	CT	GA
C6	GG	CC	GG	CC	CC	TT	GG	AA	GG	TT	TT	CC	CC	TT	GG
C60	GA	CT	GA	TT	TT	CC	CG	AA	GA	TT	CC	CC	CC	CC	GA
C61	GG	CC	GG	TT	TT	CC	CC	AG	AA	AA	CC	TT	GG	TT	GG
C62	AA	TT	GA	TT	TT	CC	GG	AA	AA	TT	CC	CC	CC	CC	AA
C63	GA	CT	GA	CT	CT	CT	GG	AA	GA	TT	TC	CC	CC	CT	GA
C64	GG	CC	GG	CT	CT	CT	CG	AG	GA	AT	TC	CT	GC	TT	GG
C66	AA	TT	AA	TT	TT	CC	GG	AA	AA	TT	CC	CC	CC	CC	AA
C67	GA	CT	GA	TT	TT	CC	CG	AG	AA	AT	CC	CT	GC	CT	GA
C68	AA	TT	AA	TT	TT	CC	GG	AA	AA	TT	CC	CC	CC	CC	AA
C69	GG	CC	GG	CT	CT	CT	CG	AG	GA	AT	TC	CT	CC	TT	GG
C7	GG	CC	GG	CC	CC	TT	GG	AA	GG	TT	TT	CC	CC	TT	GG
C70	GG	CC	GG	CT	CT	CT	CG	AG	GA	AT	TC	CT	GC	TT	GG
C71	GA	CT	GA	CT	CT	CT	GG	AA	GA	TT	TC	CC	CC	CT	GA
C72	AA	TT	AA	TT	TT	CC	GG	AA	AA	TT	CC	CC	CC	CC	AA
C73	GG	CC	GG	TT	TT	CC	CC	AG	AA	AA	CC	CT	GG	CT	GG
C74	GG	CC	GG	CT	CT	CT	CG	AA	GA	AT	TC	CT	CC	TT	GG
C75	GG	CC	GG	CT	CC	TT	GG	AA	GG	TT	TT	CC	CC	TT	GG
C76	GA	CT	GA	TT	TT	CC	CG	AG	AA	AT	CC	CT	GC	CT	GA
C77	GA	CT	GA	CT	CT	CT	GG	AA	GA	TT	TC	CC	CC	CT	GA
C78	GA	CT	GA	TT	TT	CC	CG	GG	AA	AT	CC	CT	GC	CT	GA
C79	AA	TT	AA	TT	TT	CC	GG	AA	AA	TT	CC	CC	CC	CC	AA
C8	AA	TT	AA	TT	TT	CC	GG	AG	AA	TT	CC	CC	CC	CC	AA
C80	GA	CT	GA	TT	CT	CT	GG	AA	GA	TT	TC	CC	CC	CT	GA
C81	GG	CC	GG	TT	TT	CC	CC	AG	AA	AA	CC	TT	GC	TT	GG
C82	GA	CT	GA	TT	TT	CC	CG	AA	AA	AT	CC	CT	GC	CT	GA
C83	AA	TT	AA	TT	TT	CC	GG	AA	AA	TT	CC	CC	CC	CC	AA
C84	GA	CT	GA	CT	CT	CT	GG	AA	GA	TT	TC	CC	CC	CT	GA
C85	GA	CT	GA	TT	TT	CC	CG	AG	AA	AT	CC	CT	GC	CT	GA
C86	GA	CT	Fail	TT	TT	CC	CG	AA	AA	AT	CC	CT	GC	CT	GA
C87	AA	TT	AA	TT	TT	CC	GG	AA	AA	TT	CC	CC	CC	CC	AA
C88	GA	CT	GA	TT	TT	CC	CG	AG	AA	AT	CC	CT	GC	CT	GA
C89	GG	CC	GG	CC	CC	TT	GG	AA	GG	TT	TT	CC	CC	TT	GG
C9	GA	CT	GA	TT	TT	CC	CG	AG	AA	AT	CC	CT	CC	CT	GA
C90	AA	TT	AA	TT	TT	CC	GG	AA	AA	TT	CC	CC	CC	CC	AA
C91	GG	CC	GG	CT	CC	CT	GG	AA	GG	TT	TT	CC	CC	CT	GG
C92	GA	CT	GA	TT	TT	CC	CG	AG	AA	AT	CC	CT	GC	CT	GA
C93	GG	CC	GG	TT	TT	CC	CC	AG	AA	AA	CC	TT	GC	TT	GG
C94	GG	CC	GG	TT	TT	CC	CC	AG	GA	AT	CC	CT	CC	CT	GG
C95	GG	CC	GG	TT	TT	CC	CC	GG	AA	AA	CC	TT	CC	TT	GG
C96	GA	CT	GA	TT	TT	CC	CG	AG	AA	AT	CC	CC	GC	CT	GA
C97	GA	CT	GA	CT	CT	CT	GG	AA	GA	TT	TC	CC	CC	CT	GA
C98	GG	CC	GG	CT	CC	CT	GG	AA	GG	TT	TT	CC	CC	CT	GG
C99	GA	CC	GG	TT	CT	CT	GG	AA	AA	AA	TC	CC	CC	CT	GG
P1	AA	TT	AA	TT	TT	CC	GG	AA	AA	TT	CC	CC	CC	CC	AA
P10	GG	CC	GG	CT	CT	CT	CG	AG	GA	AT	TC	CT	GC	TT	GG
P100	GA	CT	GA	TT	TT	CC	CG	AG	AA	AT	CC	CT	CC	CT	GA
P101	GA	CT	GA	TT	TT	CC	Fail	AG	AA	AT	CC	CT	GC	CT	GA
P102	AA	TT	AA	TT	TT	CC	GG	AA	AA	TT	CC	CC	CC	CC	AA
P103	GG	CC	GG	Fail	Fail	CT	CG	AG	AA	Fail	Fail	CT	Fail	Fail	GG
P104	GG	CC	GG	TT	TT	CC	CC	AG	AA	AA	CC	TT	GC	TT	GG
P105	AA	TT	AA	TT	Fail	CC	GG	AA	AA	TT	CC	CC	CC	CC	AA
P106	Fail	Fail	Fail	Fail	Fail	Fail	Fail	Fail	Fail	Fail	Fail	Fail	Fail	Fail	Fail
P107	GA	CT	GA	TT	TT	CC	CG	AA	AA	AT	CC	CT	GC	CT	GA
P108	AA	TT	AA	TT	TT	CC	GG	AA	AA	TT	CC	CC	CC	CC	AA
P109	GG	CT	GG	CT	CT	CT	GG	AA	GG	TT	TT	CC	CC	CT	GG
P11	GA	CT	GA	TT	TT	CC	CG	AG	AA	AT	CC	CT	CC	CT	GA
P110	GG	CC	GG	TT	TT	CC	CC	GG	AA	AA	CC	TT	GG	TT	GG
P111	GG	CC	GG	CT	CT	CT	CG	AG	GA	Fail	TC	CT	GC	TT	GG
P112	GA	CT	GA	TT	TT	CC	CG	AG	AA	AT	CC	CT	GC	CT	GA
P113	GG	CC	GG	Fail	Fail	CT	Fail	AG	GA	AT	TC	CT	CC	TT	GG
P114	GG	CC	GG	CT	CT	CT	CG	AG	GA	AT	TC	CT	GC	TT	GG
P115	GA	CT	GA	CT	CT	CT	GG	AA	GA	TT	TC	CC	CC	CT	GA
P116	GA	CT	GA	TT	CT	CT	CG	AA	AA	AT	CC	CC	GC	CT	GA
P117	GG	CC	GG	CC	CC	TT	GG	AA	GG	TT	TT	CC	CC	TT	GG
P118	AA	TT	AA	TT	TT	CC	GG	AA	AA	TT	CC	CC	CC	CC	AA
P119	GG	CC	GG	CT	CT	CT	CG	AG	GA	AT	TC	CT	CC	TT	GG
P12	GA	CT	GA	CT	CT	CT	GG	AA	GA	TT	TC	CC	CC	CT	GA
P120	GA	CT	GA	TT	TT	CC	CG	AG	AA	AT	CC	CT	CC	CT	GA
P121	GA	CT	GA	TT	TT	CC	CG	AG	AA	AT	CC	CT	GC	CT	GA
P122	GA	CT	GA	TT	TT	CC	CG	AA	AA	AT	CC	CC	GC	CT	GA
P123	GA	CT	GA	TT	TT	CC	CG	AG	AA	AT	CC	CT	GC	CT	GA
P124	GG	CC	GG	TT	TT	CC	CC	GG	AA	AA	CC	TT	GG	TT	GG
P125	GA	CT	GA	TT	TT	CC	CG	AG	AA	AT	CC	CT	GC	CT	GA
P126	AA	TT	GA	TT	TT	CC	GG	AA	AA	TT	CC	CC	CC	CC	AA
P127	GA	CT	GA	TT	CT	CT	CG	AA	AA	AT	CC	CC	GC	CT	GA
P128	GG	CC	GG	CC	CC	TT	GG	AA	GG	TT	TT	CC	CC	TT	GG
P129	GG	CC	GG	Fail	Fail	TT	GG	AA	GG	Fail	TT	CC	CC	TT	GG
P13	GG	CC	GG	CC	CC	TT	GG	AA	GG	TT	TT	CC	CC	TT	GG
P130	GA	CT	GA	CT	CT	CT	GG	AA	GA	TT	TC	CC	CC	CT	GA
P131	GA	CT	GA	Fail	CT	CT	Fail	Fail	GA	TT	TC	Fail	CC	CT	GA
P132	GA	CT	GA	CT	CT	CC	GG	AA	GA	TT	TC	CC	CC	CT	GA
P133	GG	CC	GG	TT	CT	CT	CG	AG	Fail	Fail	TC	Fail	GC	Fail	GG
P134	GA	CT	GA	TT	TT	CT	CG	AA	GA	TT	CC	Fail	CC	Fail	GA
P135	GG	CC	GG	TT	TT	CC	CC	GG	AA	AA	CC	TT	GG	TT	GG
P136	GA	CT	GA	TT	TT	CC	CG	AG	AA	AT	CC	CT	GC	CT	GA
P137	AA	TT	AA	TT	TT	CC	GG	AA	AA	TT	CC	CC	CC	CC	AA
P138	GA	CT	GA	CT	CT	CT	GG	AA	GA	TT	TC	CC	CC	CT	GA
P139	GG	CC	GG	CT	CT	CT	CG	AG	GA	AT	TC	CT	GC	TT	GG
P14	GA	CT	Fail	TT	TT	CC	CG	AG	AA	AT	CC	CT	GC	CT	GA
P140	GA	TT	GA	TT	TT	CC	GG	AG	GA	TT	TC	CC	CC	CC	GA
P141	GA	CT	GA	CC	CT	CT	GG	AA	GA	TT	TC	CC	CC	CT	GA
P142	GA	CT	GA	CT	CT	CT	GG	AA	GA	TT	TC	CC	CC	CT	GA
P143	AA	TT	AA	TT	TT	CC	GG	AA	AA	TT	CC	CC	CC	CC	AA
P144	GA	CT	GA	TT	TT	CC	CG	AG	AA	AT	CC	CT	GC	CT	GA
P145	GA	CT	GA	CT	CT	CT	GG	AA	GA	Fail	TC	CC	CC	CT	GA
P146	GG	CC	GG	TT	CT	CT	CG	AA	GG	TT	TC	CC	CC	CT	GG
P147	GA	CT	GA	TT	TT	CC	CG	AG	AA	AT	CC	CT	GC	CT	GA
P148	GG	CC	GG	TT	TT	CC	CC	AG	GA	AT	CC	CT	GC	CT	GG
P149	GG	CC	GG	TT	TT	CC	CC	AG	AA	AA	CC	TT	GG	TT	GG
P15	GG	CC	GG	TT	CT	CT	CC	AG	AA	AT	TC	CC	GC	CT	GG
P150	GA	CT	GA	TT	TT	CC	CG	GG	AA	AT	CC	CT	GC	CT	GA
P151	GA	CT	GA	TT	TT	CC	CG	AG	AA	AT	CC	CT	GC	CT	GA
P152	GG	CC	GG	CC	CC	TT	GG	AA	GG	TT	TT	CC	CC	TT	GG
P153	GG	CT	GG	CT	CT	TT	CG	AA	GA	TT	TC	CC	CC	TT	GG
P154	Fail	CC	Fail	CT	CT	CT	Fail	GG	GA	Fail	TC	Fail	Fail	CT	GA
P155	GG	CC	GG	CT	CT	CT	CG	AG	GA	AT	TC	CT	GC	TT	GG
P156	GG	CC	GG	CT	CT	CT	CG	AA	GA	AT	TC	CT	GC	TT	GG
P157	GG	CC	Fail	TT	CT	CT	CC	AA	AA	AA	Fail	CT	GG	TT	GG
P158	GG	CC	GG	CT	CT	CT	CG	AG	GA	AT	TC	CT	GC	TT	GG
P159	GA	CT	GA	TT	TT	CC	CG	AG	AA	AT	CC	CT	CC	CT	GA
P16	GG	CC	GG	TT	TT	CC	CC	AG	AA	AA	CC	TT	GC	TT	GG
P160	GG	CC	GG	CT	CT	CT	CG	AG	GA	AT	TC	CT	CC	TT	GG
P161	GG	Fail	Fail	CT	CT	CT	Fail	Fail	GA	Fail	TC	Fail	CC	Fail	GG
P162	GA	CT	GA	TT	TT	CC	CG	AG	AA	Fail	CC	CT	GC	CT	GA
P163	GG	CT	GG	CT	CT	TT	CG	AA	GA	TT	TC	CC	CC	TT	GG
P164	AA	CT	GA	TT	TT	CC	CG	AG	AA	Fail	CC	CT	GC	CT	GA
P165	GG	CC	GG	CT	CC	TT	CG	AA	GA	TT	TT	CC	CC	TT	GG
P166	GA	CT	GA	TT	TT	CC	CG	AG	AA	AT	CC	CT	GC	CT	GA
P167	GG	Fail	GG	TT	TT	CC	CG	AG	GA	Fail	Fail	Fail	Fail	CT	GG
P168	GG	CC	GG	TT	CT	CT	CG	AG	AA	AA	TC	CT	GC	TT	GG
P169	GA	CT	GA	TT	TT	CC	Fail	AA	AA	AT	CC	CT	GC	CT	GA
P17	GG	CC	AA	TT	TT	CC	CG	AG	GA	AT	CC	CC	CC	CT	GG
P170	GA	CT	GA	TT	TT	CC	CG	AA	AA	AT	CC	CT	CC	CT	GA
P171	GG	CC	GG	CC	CC	TT	GG	AA	GG	TT	TT	CC	CC	TT	GG
P172	GG	CC	GG	CT	CT	CT	CG	AG	GA	AT	TC	CT	GC	TT	GG
P173	GA	CT	GA	TT	TT	CC	CG	AG	AA	Fail	CC	CT	CC	CT	GA
P174	GA	CT	GA	TT	TT	CC	CG	AG	AA	AT	CC	CT	GC	CT	GA
P175	AA	TT	AA	TT	TT	CC	GG	AA	AA	TT	CC	CC	CC	CC	AA
P176	AA	TT	AA	TT	TT	CC	GG	AA	AA	TT	CC	CC	CC	CC	AA
P177	GA	CT	GA	TT	TT	CC	CG	AG	AA	AT	CC	CT	GC	CT	GA
P178	GG	CC	GG	CC	CC	TT	GG	AA	GG	TT	TT	CC	CC	TT	GG
P179	GG	CC	GG	CC	CC	TT	GG	AA	GG	TT	TT	CC	GC	TT	GG
P18	GG	CT	GG	CT	CT	CT	CG	AG	AA	AT	TC	CT	GC	TT	GG
P180	AA	TT	AA	TT	TT	CC	GG	AA	AA	TT	CC	CC	CC	CC	AA
P181	GG	CC	GG	TT	TT	CC	CC	GG	AA	Fail	CC	TT	GG	TT	GG
P182	GG	CC	GG	TT	TT	CC	CC	AG	AA	AA	CC	CT	GC	TT	GG
P183	GA	CT	GA	CT	CT	CT	GG	AA	GA	TT	TC	CC	CC	CT	GA
P184	GA	CT	GA	TT	TT	CC	CG	AG	AA	AT	CC	CT	GC	CT	GA
P185	AA	TT	AA	TT	TT	CC	GG	AA	AA	TT	CC	CC	CC	CC	AA
P186	AA	TT	AA	TT	TT	CC	GG	AA	AA	TT	CC	CC	CC	CC	AA
P187	AA	TT	AA	TT	TT	CC	GG	AA	AA	TT	CC	CC	CC	CC	AA
P188	GG	CC	GG	CC	CC	TT	GG	AA	GG	TT	TT	CC	CC	TT	GG
P189	GG	CC	GG	TT	CT	CT	CC	GG	AA	AT	TC	CT	GC	TT	GG
P19	GA	CT	GA	TT	TT	CC	CG	AA	AA	AT	CC	CT	CC	CT	GA
P190	GA	CT	GA	TT	TT	CC	CG	AG	AA	AT	CC	CT	GC	CT	GA
P191	GA	CT	GA	CT	CT	CT	GG	AA	GA	TT	TC	CC	CC	CT	GA
P192	AA	TT	AA	TT	TT	CC	GG	AA	AA	TT	CC	CC	CC	CC	AA
P193	GG	CT	GG	CC	TT	CC	CG	AA	GG	TT	TC	CC	CC	CC	GG
P194	AA	TT	GA	TT	TT	CC	GG	AA	AA	AT	CC	CC	GC	CC	AA
P195	GA	CT	GA	CT	CT	CT	GG	AA	GA	TT	TC	CC	CC	CT	GA
P196	GA	CT	GA	CT	CT	CT	GG	AA	GA	TT	TC	CC	CC	CT	GA
P197	AA	TT	AA	Fail	CC	Fail	GG	AA	AA	TT	CC	Fail	Fail	CC	AA
P198	GG	CC	GG	CT	CT	CT	CG	GG	GA	AT	TC	CT	GC	TT	GG
P199	GG	CC	GG	CC	CC	TT	GG	AA	GG	TT	TT	CC	CC	TT	GG
P2	GG	CT	GG	CT	CT	CT	GG	AA	GG	TT	TT	CC	CC	CT	GG
P20	GA	CT	GA	CT	CT	CT	GG	AA	GA	TT	TC	CC	CC	CT	GA
P200	GA	CT	GA	CT	CT	CT	GG	AG	GA	TT	TC	CC	CC	CT	GA
P201	GG	CC	GG	TT	TT	CC	CC	GG	GA	AT	CC	TT	GC	TT	GG
P202	GG	CC	GG	TT	TT	CC	CC	GG	AA	AA	CC	TT	GG	TT	GG
P203	AA	TT	AA	TT	TT	CC	GG	AA	AA	Fail	CC	CC	CC	CC	AA
P204	GA	CT	GA	CT	CT	CT	GG	AA	GA	TT	TC	CC	CC	CT	GA
P205	GA	CT	GA	TT	TT	CC	CG	AA	GA	TT	CC	CC	CC	CC	GA
P206	GG	CC	GG	CT	CT	CT	CG	AG	GA	AT	TC	CT	GC	TT	GG
P207	GG	CT	GG	TT	CT	CC	GG	AA	GG	TT	TT	CC	CC	CC	GG
P208	AA	TT	AA	TT	TT	CC	GG	AA	AA	TT	CC	CC	CC	CC	AA
P209	GA	CT	GA	CT	CT	CT	GG	AA	GA	TT	TC	CC	CC	CT	GA
P21	GA	CT	GG	CC	CC	TT	CG	AG	AA	AT	TT	CC	CC	CT	GA
P210	GA	CT	GA	CT	CT	CT	GG	AG	GA	TT	TC	CC	CC	CT	GA
P211	AA	TT	AA	TT	TT	CC	GG	AA	AA	TT	CC	CC	CC	CC	AA
P212	GA	CT	GA	CT	CT	CT	GG	AG	GA	TT	TC	CC	CC	CT	GA
P213	GA	CT	GA	TT	TT	CC	CG	AA	AA	AT	CC	CT	GC	CT	GA
P214	GG	CC	GG	CT	CT	CT	CG	GG	GA	AT	TC	CT	GC	TT	GG
P215	GA	CT	GA	TT	TT	CC	CG	AG	AA	AT	CC	CT	GC	CT	GA
P216	GG	CC	GG	TT	CT	CC	CG	AG	GA	AT	TC	CT	GC	CT	GG
P217	GA	CT	GA	CT	CT	CT	GG	AG	GA	TT	TC	CC	CC	CT	GA
P218	AA	TT	AA	TT	TT	CC	GG	AG	AA	TT	CC	CC	CC	CC	AA
P219	GG	CC	GG	CT	CC	TT	CG	AA	GA	AT	TC	CC	GC	TT	GG
P22	GA	CT	Fail	TT	TT	CC	GG	AG	GA	TT	CC	CT	GC	TT	GA
P220	AA	TT	AA	TT	TT	CC	GG	AA	AA	TT	CC	CC	CC	CC	AA
P221	GG	CC	GG	TT	TT	CC	CC	GG	AA	AA	CC	TT	GG	TT	GG
P222	GA	CT	GA	TT	TT	CC	GG	AA	GA	TT	TC	CC	CC	CC	GA
P223	GA	CT	GA	CT	CT	CT	GG	AA	GA	TT	TC	CC	CC	CT	AA
P224	GA	CT	GA	TT	TT	CC	GG	AA	GA	TT	TC	CC	GC	CC	GA
P225	GA	CT	GA	TT	TT	CC	CG	AG	AA	AT	CC	CT	GC	CT	GA
P226	GA	CT	GA	CT	CT	CT	GG	AA	GA	TT	TC	CC	CC	CT	GA
P227	AA	TT	AA	TT	TT	CC	GG	AA	AA	TT	CC	CC	CC	CC	AA
P228	GA	CT	GA	TT	TT	CC	CG	AG	AA	AT	CC	CT	CC	CT	GA
P229	AA	TT	AA	TT	TT	CC	GG	AA	AA	TT	CC	CC	CC	CC	AA
P23	GA	CT	GG	TT	CT	CT	CG	AG	AA	AT	TC	CC	GC	CT	GA
P230	AA	TT	AA	TT	TT	CC	GG	AA	AA	TT	CC	CC	CC	CC	AA
P231	GG	CC	GG	CT	CT	CT	CG	AG	GA	AT	TC	CT	GC	TT	GG
P232	GG	CC	GG	CT	CT	CT	CG	AG	GA	AT	TC	CT	GC	Fail	Fail
P233	GA	CT	GA	TT	TT	CC	CG	AG	AA	AT	CC	CT	GC	CT	GA
P234	GA	CT	GA	CT	CT	CT	GG	AA	GA	TT	TC	CC	CC	CT	GA
P235	GG	CC	GG	TT	TT	CC	CC	GG	AA	AA	CC	TT	GG	TT	GG
P236	GG	CC	GG	CT	CT	CT	CG	AG	GA	AT	TC	CT	CC	TT	GG
P237	GA	CT	GA	TT	TT	CC	CG	AG	AA	AT	CC	CT	GC	CT	GA
P238	GG	CC	GG	CT	CT	CT	CG	AG	GA	AT	TC	CT	GC	TT	GG
P239	GA	CT	GA	TT	TT	CC	CG	AG	AA	AT	CC	CT	GC	CT	GA
P24	GA	CT	GG	TT	TT	CC	GG	AA	GA	TT	CC	TT	GC	TT	GA
P240	GA	CT	GA	CT	CT	CT	GG	AA	GA	TT	TC	CC	CC	CT	GA
P241	GG	CC	GG	TT	TT	CC	CC	AA	AA	AA	CC	CT	GG	TT	GG
P242	AA	TT	AA	TT	TT	CC	GG	AA	AA	TT	CC	CC	CC	CC	AA
P243	GA	CT	GA	TT	TT	CC	CG	AA	AA	AT	CC	CT	GC	CT	GA
P244	GG	CC	GG	TT	TT	CC	CC	AG	AA	AA	CC	TT	CC	TT	GG
P245	GA	CT	GA	CT	CT	CT	GG	AA	GA	TT	TC	CC	CC	CT	GA
P246	GA	TT	GA	TT	TT	CC	GG	AG	GA	TT	TC	CC	CC	CC	GA
P247	GG	CC	GG	CT	CT	CT	CG	AG	GA	AT	TC	CT	GC	TT	GG
P248	GG	Fail	GG	TT	TT	CC	Fail	AG	AA	Fail	CC	CT	GC	CT	GA
P249	GG	CC	GG	CC	CC	TT	GG	AA	GG	TT	TT	CC	CC	TT	GG
P25	AA	TT	AA	TT	TT	CC	GG	AG	AA	TT	CC	CC	CC	CC	AA
P250	GA	CT	GA	TT	TT	CC	CG	AG	AA	AT	CC	CT	GC	CT	GA
P251	GA	TT	GA	TT	TT	CC	GG	AA	GA	TT	TC	CC	CC	CC	GA
P252	GA	CT	GA	TT	TT	CC	CG	AG	AA	AT	CC	CT	GC	CT	GA
P253	GG	CC	GG	CT	CT	CT	CG	AG	GA	AT	TC	CT	GC	TT	GG
P254	GA	CT	GA	CT	CT	CT	GG	AA	GA	TT	TC	CC	CC	CT	GA
P255	GA	CT	GA	CT	CT	CT	GG	AA	GA	TT	TC	CC	CC	CT	GA
P256	AA	TT	AA	TT	TT	CC	GG	AA	AA	TT	CC	CC	CC	CC	AA
P257	GA	CT	GA	TT	TT	CC	Fail	AG	AA	Fail	CC	CT	GC	CT	GA
P258	GA	CT	GA	TT	TT	CC	CG	AA	AA	AT	CC	CT	GC	CT	GA
P259	AA	TT	AA	TT	TT	CC	GG	AA	AA	TT	CC	CC	CC	CC	AA
P26	AA	TT	AA	TT	TT	CC	GG	AA	AA	TT	CC	CC	CC	CC	AA
P260	GA	CT	GA	CT	CT	CT	GG	AA	GA	TT	TC	CC	CC	CT	GA
P261	GA	CT	GA	TT	TT	CC	CG	AG	AA	AT	CC	CT	GC	CT	GA
P262	AA	TT	AA	TT	TT	CC	GG	AA	AA	TT	CC	CC	CC	CC	AA
P263	AA	TT	AA	TT	TT	CC	GG	AA	AA	TT	CC	CC	CC	CC	AA
P264	GA	CT	GA	TT	TT	CC	CG	AG	AA	AT	CC	CT	GC	CT	GA
P265	AA	TT	AA	TT	TT	CC	GG	AG	AA	TT	CC	CC	CC	CC	AA
P266	GG	CC	GG	CT	CT	CT	CG	AG	GA	Fail	TC	CT	GC	TT	GG
P267	GG	CT	GG	TT	TT	CC	CG	AA	Fail	TT	TC	CC	CC	CT	GG
P268	GG	CC	GG	TT	TT	CC	Fail	GG	AA	Fail	CC	TT	GG	TT	GG
P269	GG	CC	GG	TT	TT	CC	CC	GG	AA	AA	CC	TT	GG	TT	GG
P27	AA	TT	AA	TT	TT	CC	GG	AA	AA	TT	CC	CC	CC	CC	AA
P270	GA	CT	GA	TT	TT	CC	CG	GG	AA	AT	CC	CT	GC	CT	GA
P271	GA	CT	GA	TT	CT	CC	GG	AA	GA	TT	TC	CC	CC	CC	GA
P272	GG	CC	GG	CT	CT	CT	CG	AG	GA	AT	TC	CT	GC	TT	GG
P273	GA	CT	GA	TT	TT	CC	CG	AG	AA	Fail	CC	CT	GC	CT	GA
P274	GA	CT	GA	TT	TT	CC	CG	AG	AA	AT	CC	CT	GC	CT	GA
P275	GA	CT	GA	TT	TT	CC	CG	GG	AA	AT	CC	CT	GC	CT	GA
P276	GA	CT	GA	CT	CT	CT	GG	AA	GA	TT	TC	CC	CC	CT	GA
P277	GA	CT	GA	TT	TT	CC	CG	AA	AA	AT	CC	CT	CC	CT	GA
P278	GG	CC	GG	CC	CC	TT	GG	AA	GG	TT	TT	CC	CC	TT	GG
P279	GG	CC	GG	TT	TT	CC	CC	GG	AA	AA	CC	TT	GG	TT	GG
P28	GA	CT	GA	CT	CT	CT	GG	AA	GA	TT	TC	CC	CC	CT	GA
P280	GG	CC	GG	TT	TT	CC	CC	AG	AA	AA	CC	CT	GG	TT	GG
P281	GG	CC	Fail	CC	CC	TT	GG	AG	GG	TT	TT	CC	CC	TT	GG
P282	AA	TT	AA	TT	TT	CC	GG	AA	AA	TT	CC	CC	CC	CC	AA
P283	GA	CT	GA	TT	TT	CC	CG	AG	AA	AT	CC	CT	GC	CT	GA
P284	GA	CT	GA	CT	CT	CT	GG	AA	GA	TT	TC	CC	CC	CT	GA
P285	GA	CT	GA	TT	TT	CC	CG	AG	AA	AT	CC	CT	GC	CT	GA
P286	GG	CC	GG	CT	CC	CT	GG	AA	GG	TT	TT	CC	CC	CT	GG
P287	GA	CT	GA	CT	CT	CT	GG	AA	GA	TT	TC	CC	CC	CT	GA
P288	GA	CT	GA	TT	TT	CC	CG	AA	AA	AT	CC	CC	GC	CT	GA
P289	AA	TT	AA	TT	TT	CC	GG	AA	AA	TT	CC	CC	CC	CC	AA
P29	AA	TT	AA	TT	TT	CC	GG	AA	AA	TT	CC	CC	CC	CC	AA
P290	AA	TT	AA	TT	TT	CC	GG	AA	AA	Fail	CC	CC	CC	CC	AA
P291	GA	CT	GA	TT	CT	CC	GG	AA	GA	TT	TC	CC	CC	CC	GA
P292	GA	CT	GA	CT	CT	CT	GG	AA	GA	TT	TC	CC	CC	CT	GA
P293	GA	CT	GA	CT	CT	CT	GG	AA	GA	TT	TC	CC	CC	CT	GA
P294	GA	CT	GA	CT	CT	CT	GG	AA	GA	TT	TC	CC	CC	CT	GA
P295	GG	CC	GG	TT	TT	CC	CC	GG	AA	AA	CC	TT	GG	TT	GG
P296	GA	CT	GA	TT	TT	CC	CG	AG	AA	AT	CC	CC	GC	CC	GA
P297	GA	CC	GG	CC	CC	TT	GG	AA	GA	TT	TT	CC	CC	TT	GG
P298	Fail	CT	GA	TT	TT	CC	Fail	AG	AA	AT	CC	CT	CC	CT	GA
P299	GA	TT	AA	TT	TT	CC	GG	AA	GA	TT	CC	CC	CC	CC	AA
P3	GG	CC	GG	TT	TT	CC	CC	GG	AA	AA	CC	TT	GG	TT	GG
P30	GA	CT	GA	CT	CT	CT	GG	AA	GA	TT	TC	CC	CC	CT	GA
P300	AA	Fail	AA	TT	Fail	CC	GG	AA	Fail	TT	CC	CC	CC	CC	AA
P301	GA	CT	GA	TT	TT	CC	CG	AG	Fail	AT	CC	CT	GC	CT	GA
P302	GG	CC	GG	CT	CT	CT	Fail	Fail	GA	Fail	TC	CT	GC	TT	GG
P303	GG	CC	GG	CT	CT	CT	CG	AG	GA	AT	TC	CT	GC	TT	GG
P304	GG	CT	GG	TT	TT	CT	CC	GG	AA	Fail	CC	CT	GC	CT	GG
P305	GG	CC	GG	CT	CT	CT	CG	AG	GA	AT	TC	CT	GC	TT	GG
P306	AA	TT	AA	TT	TT	CC	GG	AA	AA	TT	CC	CC	CC	CC	AA
P307	GG	CC	GG	TT	TT	CC	CC	AG	AA	AA	CC	CT	GG	CC	GG
P308	GA	CT	GA	TT	TT	CC	CG	AG	AA	AT	CC	CT	GC	CT	GA
P309	GA	CT	GA	TT	TT	CC	CG	AA	AA	AT	CC	CT	GC	CT	GA
P31	GA	CT	GA	TT	TT	CC	CG	AG	AA	AT	CC	CT	GC	CT	GA
P310	GA	TT	GA	TT	TT	CC	GG	AA	GA	TT	TC	CC	CC	CC	GA
P311	AA	TT	AA	TT	TT	CC	GG	AG	AA	TT	CC	CC	CC	CC	AA
P312	AA	TT	AA	TT	TT	CC	GG	AA	AA	TT	CC	CC	CC	CC	AA
P313	GG	CC	GG	CT	CT	CT	CG	AG	GA	AT	TC	CT	GC	TT	GG
P314	GA	CT	GA	TT	TT	CC	CG	AG	AA	Fail	CC	CT	GC	CT	GA
P315	GA	CT	GA	CT	CT	CT	GG	AA	GA	TT	TC	CC	CC	CT	GA
P316	AA	TT	AA	TT	TT	CC	GG	AA	AA	TT	CC	CC	CC	CC	AA
P317	GA	CT	GG	CT	CT	CT	GG	AA	GA	TT	TC	CC	CC	CC	GA
P319	GA	CT	GA	CT	CT	CT	GG	AA	GA	TT	TC	CC	CC	CT	GA
P32	AA	TT	AA	TT	TT	CC	GG	AA	AA	TT	CC	CC	CC	CC	AA
P321	GA	CT	GA	CT	CT	CT	GG	AA	GA	TT	TC	CC	CC	CT	GA
P322	GA	TT	GA	TT	TT	CT	CG	AA	AA	TT	CC	CC	CC	CT	GA
P323	GA	CT	GA	CT	CT	CT	GG	AA	GA	TT	TC	CC	CC	CT	GA
P324	GG	CC	GG	TT	TT	CC	CC	GG	AA	AA	CC	TT	GG	TT	GG
P325	GA	CT	GA	TT	TT	CC	CG	AG	AA	AT	CC	CT	GC	CT	GA
P326	GA	CT	GA	TT	CT	CT	GG	AA	GA	TT	TC	CC	CC	CT	GA
P327	GA	CT	GA	TT	TT	CC	CG	AG	AA	AT	CC	CT	GC	CT	GA
P328	AA	TT	AA	TT	TT	CC	GG	AA	AA	TT	CC	CC	CC	CC	AA
P329	GG	CC	GG	TT	TT	CC	CG	AG	GA	AT	TC	CT	GC	CT	GG
P33	GG	CC	GG	CT	CT	CT	CG	AA	GA	TT	TT	CC	CC	CT	GG
P330	GG	CC	GG	CT	CT	CT	CG	AG	GA	AT	TC	CT	CC	TT	GG
P331	GA	CT	GA	TT	TT	CC	CG	AA	AA	Fail	CC	CC	GC	CC	GA
P332	GG	CC	GG	CT	CT	CT	GG	AA	GG	TT	TT	CC	CC	CT	GG
P333	GA	CT	GA	TT	TT	CC	CG	AG	AA	AT	CC	CT	GC	CT	GA
P334	GA	CT	GA	TT	TT	CC	CG	AG	AA	AT	CC	CT	GC	CT	GA
P335	GG	CC	GG	CT	CC	TT	CG	AA	GA	TT	TT	CT	CC	TT	GG
P336	GG	CC	GG	TT	TT	CC	CC	AA	AA	AA	CC	TT	GG	TT	GG
P337	GA	CT	GA	TT	TT	CC	CG	AG	AA	AT	CC	CT	GC	CT	GA
P338	GA	CT	GA	TT	TT	CC	CG	AG	AA	AT	CC	CT	GC	CT	GA
P339	GG	CC	GG	CC	CC	TT	GG	AG	GG	TT	TT	CC	CC	TT	GG
P34	GG	CC	GG	TT	TT	CC	CC	AG	GA	AT	CC	CT	GC	TT	GG
P340	GA	CT	GA	CT	CT	CT	GG	AA	GA	TT	TC	CC	CC	CT	GA
P341	GG	CC	GG	CC	CC	TT	GG	AA	GG	TT	TT	CC	CC	TT	GG
P342	GG	CC	GG	TT	TT	CC	CC	GG	AA	AA	CC	TT	GG	TT	GG
P343	GA	CT	GA	CT	CT	CT	GG	AG	GA	TT	TC	CC	CC	CT	GA
P344	GA	CT	GA	TT	TT	CC	CG	AG	AA	AT	CC	CT	GC	CT	GA
P345	GG	CC	GG	TT	TT	CC	CC	AG	GA	AT	CC	CT	GC	CT	GG
P346	GA	CT	GA	TT	TT	CC	CG	AA	AA	Fail	CC	CC	GC	CC	GA
P347	AA	TT	AA	TT	TT	CC	GG	AA	AA	TT	CC	CC	CC	CC	AA
P348	GA	TT	GA	TT	TT	CC	GG	AA	GA	TT	TC	CC	CC	CC	GA
P349	GA	CT	GA	CT	CT	CT	GG	AA	GA	TT	TC	CC	CC	CT	GA
P35	GA	CT	GA	CT	CT	CT	GG	AA	GA	TT	TC	CC	CC	CT	GA
P350	GG	TT	GG	TT	TT	TT	CC	AA	AA	TT	CC	CC	CC	TT	GG
P351	GA	CT	GA	CT	CT	CT	GG	AA	GA	TT	TC	CC	CC	CT	GA
P352	GG	CC	GG	CC	CT	CT	CG	AA	GG	TT	TC	CC	CC	CT	GG
P353	GA	CT	GA	TT	TT	CC	CG	AG	AA	AT	CC	CT	GC	CT	GA
P354	GA	CT	GA	TT	TT	CC	CG	AG	AA	AT	CC	CT	CC	CT	GA
P355	GA	CT	GA	TT	TT	CC	CG	AG	AA	AT	CC	CT	GC	CT	GA
P356	AA	TT	AA	TT	TT	CC	Fail	AA	AA	TT	CC	CC	CC	CC	AA
P357	GA	CT	GA	CT	CT	CT	GG	AA	GA	TT	TC	CC	CC	CT	GA
P358	GA	CT	GA	TT	TT	CC	CG	AG	AA	Fail	CC	CT	CC	CT	GA
P359	GG	CC	GG	CT	CT	CT	CG	AG	GA	AT	TC	CT	GC	TT	GG
P36	AA	TT	AA	TT	TT	CC	GG	AA	AA	TT	CC	CC	CC	CC	AA
P360	GA	CT	GA	CT	CT	CT	GG	AA	GA	TT	TC	CC	CC	CT	GA
P361	GA	CT	GA	CT	CT	CT	GG	AG	GA	TT	TC	CC	CC	CT	GA
P362	GA	CT	GA	TT	TT	CC	CG	Fail	AA	AT	CC	CT	GC	CT	GA
P363	GA	CT	GA	CT	CT	CT	GG	AG	GA	TT	TC	CC	CC	CT	GA
P364	GA	CT	GA	TT	TT	CC	CG	AA	GA	TT	CC	CC	CC	CC	GA
P365	GA	CT	GA	TT	TT	CC	CG	AA	AA	AT	CC	CT	GC	CT	GA
P366	GG	CC	GG	CT	CT	CT	CG	AG	GA	AT	TC	CT	GC	TT	GG
P367	GA	CT	GA	CT	CT	CT	GG	AA	GA	TT	TC	CC	CC	CT	GA
P368	Fail	TT	GA	TT	TT	CC	GG	AA	Fail	TT	TC	CC	CC	CC	GA
P369	GA	CT	GA	CT	CT	CT	GG	AA	GA	TT	TC	CC	CC	CT	GA
P37	GA	CT	GA	TT	TT	CC	GG	AA	GA	TT	TC	CC	CC	CC	GA
P370	GG	CC	GG	TT	TT	CC	Fail	AG	Fail	Fail	CC	CT	GC	CT	GG
P371	AA	TT	AA	TT	TT	CC	GG	AA	AA	TT	CC	CC	CC	CC	AA
P372	AA	TT	AA	TT	TT	CC	GG	AA	AA	TT	CC	CC	CC	CC	AA
P373	GG	CC	GG	TT	TT	CC	CC	GG	AA	AA	CC	TT	GG	TT	GG
P374	GG	CC	GG	CT	CT	CT	CG	AA	GA	AT	TC	CT	CC	TT	GG
P375	GA	CT	GA	TT	CT	CC	GG	AA	GA	TT	TC	CC	CC	CC	GA
P376	AA	TT	AA	TT	TT	CC	GG	AA	AA	TT	CC	CC	CC	CC	AA
P377	GA	CT	GA	CT	CT	CT	GG	AA	GA	TT	TC	CC	CC	CT	GA
P378	GA	CT	GG	CT	CT	CT	GG	AA	GA	AT	TC	CC	GC	CT	GG
P379	GG	CC	Fail	CT	CC	CT	GG	AA	GG	TT	TT	CC	CC	CT	GG
P38	GG	CC	GG	TT	TT	CC	CC	GG	AA	AT	CC	TT	GC	TT	GA
P380	GA	CT	GA	TT	TT	CC	CG	AG	AA	AT	CC	CT	GC	CT	GA
P381	GA	CT	GA	TT	CC	CT	GG	AA	GA	TT	TC	CC	CC	TT	GA
P382	GA	CT	GA	CT	CT	CT	GG	AA	GA	TT	TC	CC	CC	CT	GA
P383	AA	TT	AA	TT	TT	CC	GG	AG	AA	TT	CC	CC	CC	CC	AA
P384	AA	TT	AA	TT	TT	CC	GG	AG	AA	TT	CC	CC	CC	CC	AA
P385	AA	TT	AA	TT	TT	CC	GG	AA	AA	TT	CC	CC	CC	CC	AA
P386	GA	CT	GA	TT	TT	CC	CG	GG	AA	AT	CC	TT	GC	CT	GA
P387	GG	CC	GG	CT	CT	CT	CG	AG	GA	AT	TC	CT	GC	TT	GG
P388	GG	Fail	GG	CT	CC	TT	CG	AA	GA	AT	TC	CC	GC	TT	GG
P389	GA	CT	GA	TT	TT	CC	CG	AG	AA	AT	CC	CT	GC	CT	GA
P39	GG	CC	GG	TT	TT	CC	CC	GG	AA	AA	CC	TT	GC	TT	GG
P390	GG	CT	GG	TT	TT	CC	CG	GG	GA	AT	TC	TT	GC	CT	GG
P391	AA	TT	AA	TT	TT	CC	GG	AA	AA	TT	CC	CC	CC	CC	AA
P392	GG	CC	GG	CC	CC	TT	GG	AG	GG	TT	TT	CC	CC	TT	GG
P393	GA	CT	GA	CT	CT	CT	GG	AA	GA	TT	TC	CC	GC	CT	GA
P394	AA	TT	AA	TT	TT	CC	GG	AA	AA	TT	CC	CC	CC	CC	AA
P395	GA	CT	GA	CT	CT	CT	GG	AA	GA	TT	TC	CC	CC	CT	GA
P396	GG	CC	GG	TT	TT	CC	CC	GG	GA	AT	CC	TT	CC	TT	GG
P397	GA	CT	GA	CT	CT	CT	GG	AA	GA	TT	TC	CC	CC	CT	GA
P398	GG	CC	GG	CT	CT	CT	CG	AA	GA	AT	TC	CC	GC	CT	GG
P399	GG	CC	GG	CC	CC	TT	GG	AA	GG	TT	TT	CC	CC	TT	GG
P4	GA	CT	GA	TT	TT	CC	CG	AG	AA	AT	CC	CT	GC	CT	GA
P40	GG	CC	GG	TT	CT	CT	CC	AG	AA	AT	TC	CT	GC	TT	GG
P400	AA	TT	AA	TT	TT	CC	GG	AA	AA	TT	CC	CC	CC	CC	AA
P401	AA	TT	AA	TT	TT	CC	GG	AA	AA	TT	CC	CC	CC	CC	AA
P402	GA	CT	GA	CT	CT	CT	GG	AA	GA	TT	TC	CC	CC	CT	GA
P403	AA	TT	AA	TT	TT	CC	GG	AA	AA	TT	CC	CC	CC	CC	AA
P404	GA	CT	GA	CT	CT	CT	GG	AA	GA	TT	TC	CC	CC	CT	GA
P405	GA	CT	GA	TT	TT	CC	CG	GG	AA	AT	CC	CT	GC	CT	GA
P406	AA	TT	AA	TT	TT	CC	GG	AA	AA	TT	CC	CC	CC	CC	AA
P407	GA	CT	GA	CT	CT	CT	GG	AA	GA	TT	TC	CC	CC	CT	GA
P408	GA	CT	GA	TT	TT	CC	CG	AG	AA	AT	CC	CT	GC	CT	GA
P409	GA	CT	GA	CT	CT	CT	GG	AA	GA	TT	TC	CC	CC	CT	GA
P41	GA	CT	GA	CT	CT	CT	GG	AA	GA	TT	TC	CC	CC	CT	GA
P410	GG	CC	GG	CC	CC	TT	GG	AA	GG	TT	TT	CC	CC	TT	GG
P411	GA	CT	GA	TT	TT	CC	CG	AG	AA	AT	CC	CT	GC	CT	GA
P412	AA	TT	AA	TT	TT	CC	GG	AA	AA	TT	CC	CC	CC	CC	AA
P413	GA	CT	GA	TT	TT	CC	CG	AA	GA	TT	CC	CC	CC	CC	GA
P414	GG	CC	GG	TT	TT	CC	CC	AG	AA	AA	CC	TT	GC	TT	GG
P415	GG	CT	GG	TT	TT	CT	CG	AG	AA	AT	CC	CT	GC	TT	GG
P416	GG	CC	GG	CC	CC	TT	GG	AA	GG	TT	TT	CC	CC	TT	GG
P417	GG	CC	GG	CT	CT	CT	CG	AG	GA	AT	TC	CT	GC	TT	GG
P418	GA	CT	GA	CT	CT	CT	GG	AG	GA	TT	TC	CC	CC	CT	GA
P419	GA	CC	GA	TT	TT	CC	CG	AA	AA	AT	CC	CC	GC	CT	GA
P42	GA	CT	GA	TT	CT	CC	GG	AA	GA	TT	TC	CC	CC	CC	GA
P420	GA	CT	GA	TT	TT	CC	CG	AG	AA	AT	CC	CT	GC	CT	GA
P421	GG	CC	GG	TT	TT	CC	CC	GG	AA	AA	CC	TT	GG	TT	GG
P422	GA	CT	GA	TT	TT	CC	CG	AG	AA	AT	CC	CT	CC	CT	GA
P423	GG	CC	GG	CT	CT	CT	CG	AG	GA	Fail	TC	CT	CC	TT	GG
P424	GG	CC	GG	CC	CC	TT	GG	AA	GG	TT	TT	CC	CC	TT	GG
P425	AA	TT	AA	TT	TT	CC	GG	AA	AA	TT	CC	CC	CC	CC	AA
P426	GA	CT	GA	TT	TT	CC	CG	AA	AA	AT	CC	CT	CC	CT	GA
P427	GG	CC	GG	TT	CT	CC	CG	AG	GA	AT	TC	CT	GC	CT	GG
P428	GG	CC	GG	CC	CC	TT	GG	AA	GG	TT	TT	CC	CC	TT	GG
P429	GA	CT	GA	TT	TT	CC	CG	AG	AA	Fail	CC	CT	GC	CT	GA
P43	GA	CT	GA	TT	TT	CC	CG	AG	AA	AT	CC	CT	GC	CT	GA
P430	GG	CC	GG	CC	CC	TT	GG	AA	GG	TT	TT	CC	CC	TT	GG
P431	GA	CT	GA	TT	TT	CC	CG	AG	AA	AT	CC	CT	GC	CT	GA
P432	GG	CC	GG	CC	CC	TT	GG	AA	GG	TT	TT	CC	CC	TT	GG
P433	GG	CC	GG	TT	TT	CC	CC	GG	AA	AA	CC	TT	GG	TT	GG
P434	GG	CC	GG	CC	CC	TT	GG	AA	GG	TT	TT	CC	CC	TT	GG
P435	AA	TT	AA	TT	TT	CC	GG	AA	AA	TT	CC	CC	CC	CC	AA
P436	GA	CT	GA	CT	CT	CT	GG	AA	GA	TT	TC	CC	CC	CT	GA
P437	GG	CC	GG	CT	CT	CT	CG	AG	GA	AT	TC	CT	GC	TT	GG
P438	AA	TT	AA	TT	TT	CC	GG	AA	AA	TT	CC	CC	CC	CC	AA
P439	GA	TT	GA	CT	CT	CT	GG	AA	GA	TT	CC	CC	CC	CC	GA
P44	GA	CT	GA	TT	TT	CC	CG	AG	AA	AT	CC	CT	GC	CT	GA
P440	GG	CC	GG	CT	CT	CT	CG	AG	GA	AT	TC	CT	GC	TT	GG
P441	GA	CT	GA	TT	TT	CC	CG	AG	AA	AT	CC	CT	CC	CT	GA
P442	GG	CC	GG	TT	TT	CC	CC	GG	AA	AA	CC	TT	GG	TT	GG
P443	AA	TT	AA	TT	TT	CC	GG	AA	AA	TT	CC	CC	CC	CC	AA
P444	GG	CC	GG	CT	CT	CT	CG	GG	GA	AT	TC	CT	GC	TT	GG
P445	GA	CT	GA	CT	CT	CT	GG	AA	GA	TT	TC	CC	CC	CT	GA
P446	GG	CT	GG	TT	TT	CC	CG	AA	GA	AT	TC	CT	CC	CT	GG
P447	GA	CT	GA	TT	TT	CC	CG	AG	AA	AT	CC	CT	CC	CT	GA
P448	AA	TT	AA	TT	TT	CC	GG	AA	AA	TT	CC	CC	CC	CC	AA
P449	AA	TT	AA	TT	TT	CC	GG	AA	AA	TT	CC	CC	CC	CC	AA
P45	GA	CT	GA	TT	TT	CC	CG	AG	AA	AT	CC	CT	GC	CT	GA
P450	GA	CT	GA	TT	TT	CT	CG	AA	AA	AT	CC	CT	GC	CT	GA
P451	GA	CT	GA	CT	CT	CT	GG	AA	GA	TT	TC	CC	CC	CT	GA
P452	GA	CT	GA	TT	TT	CC	CG	AA	GA	TT	CC	CT	CC	CC	GA
P453	GA	CT	GG	TT	TT	CC	CG	AG	AA	AT	CC	CT	GC	CT	GA
P454	GG	CC	GG	CC	CC	TT	GG	AA	GG	TT	TT	CC	CC	TT	GG
P455	GA	CT	GA	CT	CT	CT	GG	AA	GA	TT	TC	CC	GC	CT	GA
P456	GA	TT	GA	TT	TT	CC	GG	AA	GA	TT	TC	CC	CC	CC	GA
P457	GG	CC	GG	CT	CT	CT	CG	GG	GA	AT	TC	CT	GC	TT	GG
P458	AA	TT	AA	TT	TT	CC	GG	AA	AA	TT	CC	CC	CC	CC	AA
P459	GG	CC	GG	CC	CC	TT	GG	AA	GG	TT	TT	CC	CC	TT	GG
P46	AA	TT	AA	TT	TT	CC	GG	AA	AA	TT	CC	CC	CC	CC	AA
P460	GA	CT	GA	CT	CT	CT	GG	AA	GA	TT	TC	CC	CC	CT	GA
P461	GG	CC	GG	CC	CC	TT	GG	AA	GG	TT	TT	CC	GG	TT	GG
P462	GG	CC	GG	CT	CT	CT	CG	AG	GA	AT	TC	CT	GC	TT	GG
P463	GG	CT	GG	TT	TT	CC	CG	AG	GA	AT	TC	CT	CC	CT	GG
P464	GA	CT	GA	CT	CT	CT	GG	AA	GA	TT	TC	CC	CC	CT	GA
P465	GA	CT	GA	TT	TT	CC	CG	AG	AA	AT	CC	CT	GC	CT	GA
P466	GA	CT	GA	CT	CT	CT	GG	AA	GA	TT	TC	CC	CC	CT	GA
P467	GA	CT	GA	TT	TT	CC	CG	AG	AA	AT	CC	CT	CC	CT	GA
P468	AA	TT	AA	TT	TT	CC	GG	AG	AA	TT	CC	CC	CC	CC	AA
P469	GA	CT	GA	CT	CT	CT	GG	AA	GA	TT	TC	CC	CC	CT	GA
P47	GA	CT	GA	TT	TT	CC	CG	AA	AA	AT	CC	CT	GC	CT	GA
P470	AA	TT	AA	TT	TT	CC	GG	AA	AA	TT	CC	CC	CC	CC	AA
P471	AA	TT	AA	TT	TT	CC	GG	AA	AA	TT	CC	CC	CC	CC	AA
P472	GA	CT	GA	CT	CT	CT	GG	AA	GA	TT	TC	CC	CC	CT	GA
P473	GG	CC	GG	CT	CT	CT	CG	AG	GA	AT	TC	CT	GC	TT	GG
P474	GG	CC	GG	CT	CT	CT	CG	AG	GA	AT	TC	CT	GC	TT	GG
P475	GG	CC	GG	TT	TT	CC	CC	AG	AA	AA	CC	TT	GC	TT	GG
P476	GG	CC	GG	CT	CT	CT	CG	AG	GA	AT	TC	CT	CC	TT	GG
P477	GG	CC	GG	CT	CT	CT	CG	AG	GA	AT	TC	CT	GC	TT	GG
P478	GA	CT	GA	CT	CT	CT	GG	AA	GA	TT	TC	CC	CC	CT	GA
P479	GA	CT	GA	TT	TT	CC	CG	AG	AA	AT	CC	CT	GC	CT	GA
P48	GG	CC	GG	CT	CT	CT	CG	AG	GA	AT	TC	CT	GC	TT	GG
P480	GA	CT	GA	CT	CT	CT	GG	AA	GA	TT	TC	CC	CC	CT	GA
P481	GA	CT	GA	CT	CT	CT	GG	AA	GA	TT	TC	CC	CC	CT	GA
P482	GG	CC	GG	CT	CT	CT	CG	AG	GA	AT	TC	CT	GC	TT	GG
P483	GA	CC	GA	TT	TT	CC	CG	AG	AA	Fail	CC	CT	GC	CT	GA
P484	GA	CT	GA	TT	TT	CC	CG	AA	AA	AT	CC	CC	GC	CT	GA
P485	GA	CT	GA	CT	CT	CT	GG	AA	GA	TT	TC	CC	GC	CT	GA
P486	AA	TT	AA	TT	TT	CC	GG	AA	AA	TT	CC	CC	CC	CC	AA
P487	GG	CC	GG	CC	CC	TT	GG	AA	GG	TT	TT	CC	CC	TT	GG
P488	GG	CC	GG	TT	CC	TT	CC	AA	AA	TT	TT	CC	CC	TT	GG
P489	AA	TT	AA	TT	TT	CC	GG	AA	AA	TT	CC	CC	CC	CC	AA
P49	GA	CT	GA	CT	CT	CT	GG	AA	GA	TT	TC	CC	CC	CT	GA
P490	GA	CT	GA	TT	TT	CC	CG	AG	AA	AT	CC	CT	GC	CT	GA
P491	GA	CT	GA	TT	CT	CC	GG	AG	GA	TT	TC	CC	CC	CC	GA
P492	GA	CT	GA	TT	TT	CC	CG	GG	AA	AT	CC	CT	CC	CT	GA
P493	AA	TT	AA	TT	TT	CC	GG	AA	AA	TT	CC	CC	CC	CC	AA
P494	GA	CT	GA	TT	CT	CT	GG	AA	GA	TT	TC	CC	CC	CT	GA
P495	GG	CC	GG	CT	CT	CT	CG	AG	GA	AT	TC	CT	CC	TT	GG
P496	GG	CC	GG	CT	CT	CT	CG	AG	GA	AT	TC	CT	GC	TT	GG
P497	GA	CT	GA	TT	TT	CC	CG	AG	AA	AT	CC	CT	GC	CT	GA
P498	AA	TT	AA	TT	TT	CC	GG	AA	AA	TT	CC	CC	CC	CC	AA
P499	AA	TT	Fail	TT	TT	CC	GG	AA	AA	TT	CC	CC	CC	CC	AA
P5	GA	TT	GA	TT	TT	CT	CG	AA	AA	TT	CC	CC	CC	CT	GA
P50	GA	CT	GA	CT	CT	CC	GG	AA	GA	TT	TC	CC	CC	CT	GA
P500	GG	CC	GG	CC	CC	TT	GG	AA	GG	TT	TT	CC	CC	TT	GG
P51	GA	TT	GA	TT	TT	CT	CG	AA	AA	TT	CC	CC	CC	CT	GA
P52	GA	CT	GA	CT	CT	CT	GG	AA	GA	TT	TC	CC	CC	CT	GA
P53	GA	CT	GA	TT	TT	CC	CG	AA	AA	AT	CC	CT	GC	CT	GA
P54	GA	CT	GA	TT	TT	CC	CG	AG	AA	AT	CC	CT	GC	CT	GA
P55	GG	CC	GG	CC	CC	TT	GG	AA	GG	TT	TT	CC	CC	TT	GG
P56	GA	CT	GA	TT	TT	CC	CG	AG	AA	AT	CC	CT	GC	CT	GA
P57	GA	CT	GA	TT	CT	CC	GG	AA	GA	TT	TC	CC	CC	CC	GA
P58	GG	CC	GG	CT	CT	CT	CG	AG	GA	AT	TC	CT	GC	TT	GG
P59	AA	TT	AA	TT	TT	CC	GG	AA	AA	TT	CC	CC	CC	CC	AA
P6	GA	CT	GA	CT	CT	CT	GG	AA	GA	TT	TC	CC	CC	CT	GA
P60	GG	CC	GG	CC	CC	TT	GG	AA	GG	TT	TT	CC	CC	TT	GG
P61	GA	CT	GA	CT	CT	CT	GG	AA	GA	TT	TC	CC	CC	CT	GA
P62	GA	CT	GA	CT	CT	CT	GG	AA	GA	TT	TC	CC	CC	CT	GA
P63	GG	CC	GG	TT	TT	CC	CC	AA	GA	AT	CC	CT	GC	CT	GG
P64	GA	CT	GA	TT	TT	CC	CG	AG	AA	AT	CC	CT	CC	CT	GA
P65	GA	CT	GA	TT	TT	CC	CG	AG	AA	AT	CC	CT	CC	CT	GA
P66	GG	CC	GG	CT	CT	CT	CG	AG	GA	AT	TC	CT	GC	TT	GG
P67	AA	TT	AA	TT	TT	CC	GG	AA	AA	TT	CC	CC	CC	CC	AA
P68	AA	TT	AA	TT	TT	CC	GG	AA	AA	TT	CC	CC	CC	CC	AA
P69	AA	TT	AA	TT	TT	CC	GG	AA	AA	TT	CC	CC	CC	CC	AA
P7	GG	CC	GG	CT	CT	CT	CG	AG	AA	Fail	TC	CT	GG	TT	GG
P70	GG	CT	GG	TT	TT	CT	CC	AG	AA	AT	CC	CT	GC	TT	GG
P71	GA	TT	GA	TT	TT	CC	GG	AA	GA	TT	TC	CC	CC	CC	GA
P72	AA	TT	AA	TT	TT	CC	GG	AA	AA	TT	CC	CC	CC	CC	AA
P73	GA	CT	GA	CT	CT	CT	GG	AG	AA	TT	TC	CC	CC	CT	AA
P74	GA	TT	GA	TT	TT	CC	GG	AA	GA	TT	TC	CC	CC	CC	GA
P75	GG	CC	GG	CT	CT	CT	CG	AA	GA	AT	TC	CC	GC	Fail	Fail
P76	GA	CT	GA	TT	CT	CC	GG	AA	GA	TT	TC	CC	CC	CC	GA
P77	GA	CT	GA	TT	TT	CC	CG	AG	AA	AT	CC	CT	GC	CT	GA
P78	GG	CC	GG	TT	TT	CC	CC	GG	GA	AT	CC	TT	GC	TT	GG
P79	GA	CT	GA	TT	TT	CC	CG	AG	AA	AT	CC	CT	GC	CT	GA
P8	GG	CC	GG	Fail	Fail	Fail	CC	AG	GA	AT	CC	Fail	Fail	CT	GG
P80	AA	TT	AA	TT	TT	CC	GG	AA	AA	TT	CC	CC	CC	CC	AA
P81	AA	TT	AA	TT	TT	CC	GG	AA	AA	TT	CC	CC	CC	CC	AA
P82	GG	CC	GG	CT	CT	CT	CG	AG	GA	AT	TC	CT	CC	TT	GG
P83	GA	CT	GA	CT	CT	CT	GG	AA	GA	TT	TC	CC	CC	CT	GA
P84	GA	CT	GA	TT	TT	CC	CG	AG	AA	AT	CC	CT	GC	CT	GA
P85	GG	CT	GG	TT	TT	CT	CC	AG	AA	Fail	CC	CT	GC	TT	GG
P86	GA	CT	GA	CT	CT	CT	GG	AA	GA	TT	TC	CC	CC	CT	GA
P87	AA	TT	AA	TT	TT	CC	GG	AA	AA	TT	CC	CC	CC	CC	AA
P88	GG	CC	GG	CC	CC	TT	GG	AA	Fail	TT	TT	CC	CC	TT	GG
P89	GA	CT	GA	TT	TT	CC	GG	AA	GA	TT	TC	CC	CC	CC	GA
P9	AA	TT	AA	TT	TT	CC	GG	AA	AA	TT	CC	CC	CC	CC	AA
P90	GA	CT	GA	CT	CT	CT	GG	AA	AA	TT	TC	CC	CC	CT	AA
P91	GG	CC	GG	TT	TT	CC	CG	AG	Fail	AT	TC	CT	GG	CT	GG
P92	GA	CT	GA	TT	TT	CC	CG	AA	AA	AT	CC	CT	GC	CT	GA
P93	GG	CC	GG	TT	TT	CC	CC	GG	AA	Fail	CC	TT	GC	TT	GG
P94	GA	CT	GA	TT	TT	CC	Fail	AG	AA	AT	CC	CT	GC	CT	GA
P95	GA	CT	GA	TT	TT	CC	CG	AG	AA	AT	CC	CT	GC	CT	GA
P96	GG	CC	GG	CT	CC	TT	GG	AG	Fail	TT	TT	CC	CC	TT	GG
P97	Fail	Fail	Fail	Fail	Fail	Fail	Fail	Fail	Fail	Fail	Fail	Fail	Fail	Fail	Fail
P98	Fail	CT	AA	Fail	Fail	CT	GG	AG	Fail	TT	TC	CC	CC	CT	GA
P99	GG	CC	GG	TT	TT	CC	CC	AA	AA	AA	CC	TT	CC	TT	GG
